# Supplementary material for: Comparative Transcriptome Analysis Reveals Common and Developmental Stage-Specific Genes That Respond to Low Nitrogen in Maize Leaves
Source: Plants (Basel). 2022 Jun 10;11(12):1550. doi: 10.3390/plants11121550 (PMC9230787; doi:10.3390/plants11121550)
Supplement: Supplementary file 1 [file plants-11-01550-s001.zip]

Archive with 2 entries (2 files):
- Supplement material.pdf
- Supplementary tables-V1.xlsx
