# Supplementary material for: Comparative Transcriptome Analysis Reveals Common and Developmental Stage-Specific Genes That Respond to Low Nitrogen in Maize Leaves
Source: Plants (Basel). 2022 Jun 10;11(12):1550. doi: 10.3390/plants11121550 (PMC9230787; doi:10.3390/plants11121550)
Supplement: Supplementary file 1 [file plants-11-01550-s001.zip › Supplementary tables-V1.xlsx]

## Sheet: Table S1
Table S1. Significantly differentially expressed genes in the comparisons of LDZ vs HDZ (DZ), LEZ vs HEZ (EZ) and LMZ vs HMZ (MZ).
Locus name	Closet AGI	Description of AGI	DZ		EZ		MZ
			log2(FC)	FDR	log2(FC)	FDR	log2(FC)	FDR
Zm00001d024000	AT5G44640	beta glucosidase 13	3.94404	3.71871e-63
Zm00001d042540	AT1G55020	lipoxygenase 1	-4.65345	1.66351e-60	-4.39132	1.3136e-39
Zm00001d024281	AT5G13700	polyamine oxidase 1	-3.53946	9.32192e-57	-3.66088	5.10408e-26	-1.87708	0.00011625
Zm00001d030316	AT2G21140	proline-rich protein 2	-4.76487	3.01208e-39
Zm00001d048020	AT2G16060	hemoglobin 1	-6.04545	3.8615e-37	-9.6297	2.45457e-08	-5.32924	0.0015462
Zm00001d038891	AT1G48600	S-adenosyl-L-methionine-dependent methyltransferases superfamily protein	-2.53687	1.8471e-36	-2.8636	1.06871e-12	-6.01359	2.48852e-05
Zm00001d004220	AT5G42510	Disease resistance-responsive (dirigent-like protein) family protein	2.37622	5.84035e-36
Zm00001d042541	AT1G55020	lipoxygenase 1	-5.49221	6.68252e-35	-5.33644	1.58761e-44
Zm00001d017121	AT1G13440	glyceraldehyde-3-phosphate dehydrogenase C2	-2.25414	8.41847e-35	-1.98425	1.4317e-08
Zm00001d000399	AT2G28000	chaperonin-60alpha	-2.08042	2.53786e-30	-2.06506	1.23597e-09
Zm00001d052340	AT5G58380	SOS3-interacting protein 1	-4.81089	5.33839e-30	-7.20596	5.72995e-29	-3.62005	1.54169e-05
Zm00001d048479	AT3G49470	nascent polypeptide-associated complex subunit alpha-like protein 2	-2.89807	5.58262e-30	-2.62833	9.69066e-12
Zm00001d018161	AT2G15620	nitrite reductase 1	-5.80599	2.23501e-29	-5.55909	1.4762e-31	-2.89551	2.22774e-06
Zm00001d012391	AT3G55610	delta 1-pyrroline-5-carboxylate synthase 2	-3.75738	1.6532e-28	-3.03173	3.66695e-05
Zm00001d021596	AT4G21990	APS reductase 3	-2.68424	1.05806e-26	-1.6593	7.92441e-05
Zm00001d003380	AT5G14920	Gibberellin-regulated family protein	2.34257	1.31442e-26	1.45878	0.00735671
Zm00001d012231	AT1G10010	amino acid permease 8	-4.32317	1.46647e-26	-4.28951	1.63557e-12	-3.27663	1.51976e-14
Zm00001d039524	AT5G12010	0	4.38109	1.52955e-26
Zm00001d024633	AT1G63940	monodehydroascorbate reductase 6	-1.90272	4.39282e-26	-1.60451	1.30263e-06	-2.04835	3.68788e-05
Zm00001d021813	AT2G20870	cell wall protein precursor, putative	-5.27916	8.57787e-26
Zm00001d016198	AT2G30970	aspartate aminotransferase 1	-2.23306	2.06267e-25	-1.50296	9.58401e-06
Zm00001d043579	AT5G45670	GDSL-like Lipase/Acylhydrolase superfamily protein	-4.40338	1.01821e-24
Zm00001d002126	AT5G64550	loricrin-related	-3.39028	2.53261e-24	-4.14253	3.3748e-20	-2.1996	3.52719e-06
Zm00001d007857	AT1G06680	photosystem II subunit P-1	-2.11653	7.35698e-24	-1.82698	9.65726e-09	-1.98284	5.1395e-07
Zm00001d013507	AT5G49910	chloroplast heat shock protein 70-2	-2.61768	1.51161e-23	-3.59481	7.97591e-26	-2.05227	0.034996
Zm00001d027749	AT3G51895	sulfate transporter 3;1	-2.98266	2.59363e-23
Zm00001d023456	AT3G52525	ovate family protein 6	2.29412	3.64713e-23
Zm00001d018090	AT5G10230	annexin 7	-2.54927	3.64713e-23	-1.84699	6.48837e-09	-2.64816	9.40892e-07
Zm00001d045519	AT4G10770	oligopeptide transporter 7	2.31735	4.57936e-23	2.3499	2.28356e-11	2.17792	0.00164205
Zm00001d045544	AT1G55490	chaperonin 60 beta	-1.76096	1.05898e-21	-1.75976	2.18275e-07
Zm00001d033591	AT5G49910	chloroplast heat shock protein 70-2	-1.81475	1.27197e-21	-1.95407	4.08911e-10
Zm00001d052595	AT5G38410	Ribulose bisphosphate carboxylase (small chain) family protein	-2.44458	1.31061e-21	-2.49912	1.75558e-16
Zm00001d016298	AT4G32980	homeobox gene 1	1.97584	3.35181e-21
Zm00001d028094	AT3G03990	alpha/beta-Hydrolases superfamily protein	-2.66119	7.11977e-21	-4.82154	1.58761e-44	-2.98506	1.10118e-16
Zm00001d013725	AT3G19000	2-oxoglutarate (2OG) and Fe(II)-dependent oxygenase superfamily protein	-3.71241	1.54759e-20	-1.21235	0.00606255
Zm00001d033369	AT1G10588	Gibberellin-regulated family protein	2.5733	2.17087e-20
Zm00001d033924	AT3G56360	0	-4.3173	2.17087e-20	-5.6856	9.44801e-23	-6.36976	5.53644e-28
Zm00001d026371	AT1G61720	NAD(P)-binding Rossmann-fold superfamily protein	3.15109	5.18103e-20
Zm00001d034673	0	0	-4.92093	5.21662e-20	-5.70174	8.75899e-18	-6.26751	1.82075e-24
Zm00001d042636	AT1G10010	amino acid permease 8	-5.34194	5.70058e-20	-4.19363	3.63704e-16
Zm00001d051923	AT5G33370	GDSL-like Lipase/Acylhydrolase superfamily protein	-2.56598	1.18536e-19
Zm00001d025944	AT2G45190	Plant-specific transcription factor YABBY family protein	2.42281	6.86518e-19
Zm00001d018731	AT4G37750	Integrase-type DNA-binding superfamily protein	2.06001	8.68477e-19
Zm00001d001820	AT5G54190	protochlorophyllide oxidoreductase A	-1.90755	9.36249e-19	-2.69867	1.48618e-12
Zm00001d030314	AT2G21140	proline-rich protein 2	-2.21139	1.41554e-18
Zm00001d019501	AT1G01320	Tetratricopeptide repeat (TPR)-like superfamily protein	-2.29233	1.45228e-18
Zm00001d038728	AT1G78580	trehalose-6-phosphate synthase	-2.65517	2.01263e-18
Zm00001d044686	AT2G38540	lipid transfer protein 1	-1.89186	2.07535e-18
Zm00001d052809	AT2G04030	Chaperone protein htpG family protein	-1.75417	9.53098e-18	-1.8763	1.28773e-05
Zm00001d020614	AT1G19180	jasmonate-zim-domain protein 1	2.77054	1.07157e-17
Zm00001d033383	AT2G29630	thiaminC	-1.58922	6.31291e-17	-1.53676	3.38218e-06	-1.43729	0.00440979
Zm00001d034160	AT4G37180	Homeodomain-like superfamily protein	-4.82721	9.08989e-17	-5.19072	5.49331e-21	-2.72918	1.58267e-06
Zm00001d034721	AT5G26742	DEAD box RNA helicase (RH3)	-1.71056	1.00404e-16	-2.00409	1.21254e-10
Zm00001d003488	AT1G22360	UDP-glucosyl transferase 85A2	5.01604	1.07053e-16
Zm00001d011208	AT2G19590	ACC oxidase 1	-2.67651	1.21613e-16	-1.87654	0.000242908
Zm00001d034463	AT4G29080	phytochrome-associated protein 2	2.35574	1.42816e-16	3.07123	5.21754e-16
Zm00001d045105	AT4G31805	WRKY family transcription factor	2.35955	1.51769e-16
Zm00001d029932	AT1G12110	nitrate transporter 1.1	-2.82185	3.15002e-16
Zm00001d037338	AT1G70710	glycosyl hydrolase 9B1	1.80254	4.13904e-16
Zm00001d040292	AT4G15910	drought-induced 21	2.66613	5.30774e-16	1.65584	0.00285882	1.61559	0.0399655
Zm00001d047753	AT3G54770	RNA-binding (RRM/RBD/RNP motifs) family protein	2.50096	7.8577e-16	1.31459	0.000720973
Zm00001d016072	AT1G35680	Ribosomal protein L21	-1.94279	9.62248e-16	-1.48999	2.39861e-05	-1.38086	0.00299073
Zm00001d004843	0	0	-1.70503	1.10138e-15	-1.10451	0.00919108
Zm00001d002069	0	0	2.10679	1.21856e-15
Zm00001d002160	AT4G10265	Wound-responsive family protein	-2.42155	2.35447e-15	-1.96714	0.000565932
Zm00001d033905	AT5G28640	SSXT family protein	1.72346	2.47989e-15
Zm00001d040710	0	0	2.72783	4.23023e-15
Zm00001d019898	AT3G52150	RNA-binding (RRM/RBD/RNP motifs) family protein	-1.96926	4.38356e-15	-1.44018	0.000108263
Zm00001d013809	AT3G21690	MATE efflux family protein	-2.82981	4.85018e-15	-2.16128	3.43979e-10
Zm00001d034283	AT1G31330	photosystem I subunit F	-2.21221	8.81718e-15	-1.45886	2.95321e-05	-1.4034	0.000234203
Zm00001d020032	AT5G06570	alpha/beta-Hydrolases superfamily protein	1.85858	1.17054e-14
Zm00001d032601	AT1G17840	white-brown complex homolog protein 11	1.59583	1.33875e-14	1.46952	0.00597157
Zm00001d045478	AT2G18050	histone H1-3	1.98091	1.53085e-14
Zm00001d023343	AT2G38540	lipid transfer protein 1	-1.66974	2.01417e-14	-1.28872	0.00206573
Zm00001d027541	AT2G47730	glutathione S-transferase phi 8	-1.69746	4.24336e-14
Zm00001d002347	AT3G22142	Bifunctional inhibitor/lipid-transfer protein/seed storage 2S albumin superfamily protein	-2.11157	6.54161e-14	-1.34126	0.000386085	-3.78857	6.54787e-09
Zm00001d018006	0	0	1.96467	6.54161e-14
Zm00001d036965	AT1G10970	zinc transporter 4 precursor	-2.46743	6.54161e-14
Zm00001d002607	AT3G60900	FASCICLIN-like arabinogalactan-protein 10	1.54132	9.66717e-14
Zm00001d026173	AT3G60520	0	2.22444	9.93639e-14	1.06137	0.0359866
Zm00001d014090	AT3G23990	heat shock protein 60	-1.39192	1.07422e-13	-2.1241	6.1897e-11
Zm00001d025136	AT5G57130	Clp amino terminal domain-containing protein	1.76546	1.65441e-13
Zm00001d050969	AT4G20360	RAB GTPase homolog E1B	-1.52956	1.72495e-13	-1.84536	3.27749e-08
Zm00001d019850	AT5G22500	fatty acid reductase 1	1.66467	2.23247e-13
Zm00001d046234	AT1G14520	myo-inositol oxygenase 1	-3.48964	2.26824e-13	-1.96844	1.87299e-07
Zm00001d028998	AT2G39050	hydroxyproline-rich glycoprotein family protein	-1.53997	2.83571e-13	-2.1119	5.29667e-09
Zm00001d034204	AT4G37750	Integrase-type DNA-binding superfamily protein	2.82436	3.82135e-13
Zm00001d052630	AT5G24060	Pentatricopeptide repeat (PPR) superfamily protein	-1.67923	4.40878e-13	-1.20424	0.00409064
Zm00001d046096	AT5G53210	basic helix-loop-helix (bHLH) DNA-binding superfamily protein	2.37789	5.16156e-13
Zm00001d044685	AT5G59320	lipid transfer protein 3	-4.80364	6.21245e-13
Zm00001d002833	AT4G16563	Eukaryotic aspartyl protease family protein	1.85917	9.0378e-13
Zm00001d023536	AT5G45930	magnesium chelatase i2	-1.46161	1.06496e-12	-2.26074	3.62823e-12	-1.55891	0.00675362
Zm00001d046661	AT3G30390	Transmembrane amino acid transporter family protein	-1.45236	1.14041e-12			-1.94362	0.000424812
Zm00001d046297	AT2G42840	protodermal factor 1	-7.30253	1.29238e-12
Zm00001d013202	AT2G03500	Homeodomain-like superfamily protein	-5.56429	1.44655e-12	-5.51212	2.32301e-24	-4.8222	7.02635e-21
Zm00001d031806	0	0	3.38215	1.4545e-12
Zm00001d038984	AT1G52230	photosystem I subunit H2	-1.61502	2.08116e-12	-1.7095	3.38218e-06	-1.12217	0.00578536
Zm00001d014488	AT5G54600	Translation protein SH3-like family protein	-1.41705	2.8712e-12	-1.2276	0.000445669	-1.4012	0.00322016
Zm00001d032481	0	0	-2.51191	3.57116e-12	-1.82553	0.000471288	-2.93212	4.81066e-06
Zm00001d029391	AT4G39980	3-deoxy-D-arabino-heptulosonate 7-phosphate synthase 1	-2.09101	3.92002e-12	-1.58724	0.00099581
Zm00001d047253	AT3G43190	sucrose synthase 4	-1.23733	5.43573e-12	-1.17638	0.00129961
Zm00001d006612	AT2G20870	cell wall protein precursor, putative	-4.79838	6.06528e-12
Zm00001d048649	AT1G56580	Protein of unknown function, DUF538	4.40744	6.06528e-12
Zm00001d018412	AT3G44890	ribosomal protein L9	-1.6802	7.84312e-12	-1.29454	0.000522283	-1.63156	0.000164169
Zm00001d034278	AT2G30820	0	1.52913	8.64208e-12
Zm00001d033855	AT2G36630	Sulfite exporter TauE/SafE family protein	1.78827	9.68254e-12	1.50544	0.000437495
Zm00001d042772	AT1G08360	Ribosomal protein L1p/L10e family	-1.28208	1.20714e-11	-2.50774	1.29935e-13
Zm00001d022518	AT1G08570	atypical CYS HIS rich thioredoxin 4	-2.16543	1.20714e-11	-3.34166	2.99378e-11
Zm00001d049160	AT1G08540	RNApolymerase sigma subunit 2	-1.47696	1.23179e-11	-1.35423	0.000185914
Zm00001d050577	AT5G13170	senescence-associated gene 29	-4.39179	1.23179e-11	-3.13986	6.06675e-13
Zm00001d018473	AT1G04150	C2 calcium/lipid-binding plant phosphoribosyltransferase family protein	1.6203	1.44127e-11
Zm00001d048625	AT4G35150	O-methyltransferase family protein	-2.65495	1.52429e-11	-1.77102	0.00288192
Zm00001d031344	0	0	-2.15538	1.61526e-11	-1.36267	0.00292923
Zm00001d010840	AT5G67050	alpha/beta-Hydrolases superfamily protein	-2.2972	1.81933e-11	-3.08996	3.81835e-18
Zm00001d038999	AT3G05700	Drought-responsive family protein	1.67028	1.89253e-11
Zm00001d018336	AT2G41190	Transmembrane amino acid transporter family protein	-2.28314	2.03069e-11
Zm00001d030317	0	0	-2.06432	2.31469e-11
Zm00001d049239	AT4G13940	S-adenosyl-L-homocysteine hydrolase	-1.25278	2.55068e-11	-1.74743	1.00104e-06
Zm00001d053586	AT5G42650	allene oxide synthase	2.07203	2.67291e-11
Zm00001d026333	AT5G65630	global transcription factor group E7	1.59709	3.00863e-11
Zm00001d034808	AT1G64510	Translation elongation factor EF1B/ribosomal protein S6 family protein	-1.59278	3.96107e-11	-1.95621	1.03913e-08
Zm00001d015914	AT4G10850	Nodulin MtN3 family protein	-2.39322	4.24478e-11
Zm00001d009774	AT4G23900	Nucleoside diphosphate kinase family protein	-1.43633	4.41904e-11	-1.3891	4.28029e-05
Zm00001d005293	AT4G34160	CYCLIN D3;1	1.64094	5.58699e-11
Zm00001d021882	0	0	1.67462	5.69017e-11
Zm00001d037816	AT5G24030	SLAC1 homologue 3	1.45847	5.70721e-11
Zm00001d044579	AT1G25450	3-ketoacyl-CoA synthase 5	-3.24794	6.14985e-11
Zm00001d031421	AT3G63540	Mog1/PsbP/DUF1795-like photosystem II reaction center PsbP family protein	-2.51473	6.88011e-11	-2.74639	2.89051e-14	-2.17301	3.27871e-05
Zm00001d022553	0	0	-2.39852	7.36464e-11	-3.07594	4.74075e-18
Zm00001d005649	AT3G01280	voltage dependent anion channel 1	-1.22341	7.56166e-11	-1.63472	2.44038e-06
Zm00001d052532	AT2G16980	Major facilitator superfamily protein	-7.77538	7.7102e-11	-5.82003	1.90475e-32	-13.2168	7.47712e-17
Zm00001d053713	AT3G27160	Ribosomal protein S21 family protein	-1.3947	9.03851e-11	-1.95824	5.49958e-08
Zm00001d038351	AT3G53990	Adenine nucleotide alpha hydrolases-like superfamily protein	-2.06654	9.11046e-11	-3.4336	3.99273e-14	-2.33835	0.00498644
Zm00001d051525	AT5G64410	oligopeptide transporter 4	1.76845	1.07342e-10	2.28334	1.71905e-08	2.6662	0.000401601
Zm00001d029853	AT5G38710	Methylenetetrahydrofolate reductase family protein	2.0407	1.09702e-10	2.79235	4.81411e-05
Zm00001d048710	AT3G26330	cytochrome P450, family 71, subfamily B, polypeptide 37	-1.49046	1.09979e-10	-3.32841	2.25912e-23
Zm00001d013918	AT5G53490	Tetratricopeptide repeat (TPR)-like superfamily protein	-2.349	1.1507e-10	-1.76838	1.6821e-05	-2.87751	3.49671e-07
Zm00001d039647	AT1G15460	HCO3- transporter family	1.89462	1.27429e-10	1.47623	0.000911021
Zm00001d012350	AT3G09070	Protein of unknown function (DUF740)	2.08766	1.3641e-10
Zm00001d045965	AT5G14780	formate dehydrogenase	-1.39487	1.41736e-10	-1.82722	8.87122e-07	-1.77792	0.00114062
Zm00001d023223	AT3G11050	ferritin 2	1.43069	1.44267e-10			1.31002	0.0471299
Zm00001d048368	AT1G04480	Ribosomal protein L14p/L23e family protein	-1.27604	1.47683e-10	-2.19377	7.91359e-12
Zm00001d053004	AT2G21050	like AUXIN RESISTANT 2	-1.71935	1.52197e-10
Zm00001d031647	AT5G13170	senescence-associated gene 29	1.71008	1.67914e-10
Zm00001d034564	AT3G57520	seed imbibition 2	1.53495	1.84169e-10
Zm00001d038625	AT5G04590	sulfite reductase	-1.2732	1.91713e-10	-1.37706	4.66747e-05
Zm00001d011069	AT2G37660	NAD(P)-binding Rossmann-fold superfamily protein	-1.39142	2.02201e-10			-1.13146	0.0109259
Zm00001d027874	AT1G72830	nuclear factor Y, subunit A3	1.61436	2.16249e-10	1.93402	0.000393782
Zm00001d006036	AT5G09590	mitochondrial HSO70 2	-1.19256	2.17158e-10	-1.72865	1.15666e-05
Zm00001d002159	AT4G10270	Wound-responsive family protein	-2.74566	2.41594e-10			-1.76451	0.0163756
Zm00001d043511	AT4G29130	hexokinase 1	-1.34045	2.60048e-10	-1.69187	2.05937e-06
Zm00001d032042	AT3G61880	cytochrome p450 78a9	4.11723	2.65507e-10
Zm00001d052194	AT5G51440	HSP20-like chaperones superfamily protein	-1.42352	2.65507e-10			-2.14897	0.0318129
Zm00001d030891	AT2G03500	Homeodomain-like superfamily protein	-2.0353	2.7238e-10	-1.84949	2.57029e-06	-3.05519	1.3026e-14
Zm00001d031640	AT3G62870	Ribosomal protein L7Ae/L30e/S12e/Gadd45 family protein	-1.23261	2.86724e-10	-2.36349	4.45523e-12
Zm00001d017449	AT4G17560	Ribosomal protein L19 family protein	-1.2333	2.86724e-10	-1.072	0.00223451
Zm00001d047581	AT5G30510	ribosomal protein S1	-1.36074	2.91529e-10	-1.20399	0.00146679
Zm00001d046510	AT1G52565	0	1.73487	3.19872e-10
Zm00001d007092	AT4G29060	elongation factor Ts family protein	-1.25825	3.26613e-10	-1.59053	4.76776e-07
Zm00001d008228	AT3G56910	plastid-specific 50S ribosomal protein 5	-1.39888	3.48489e-10	-1.76892	1.76478e-07
Zm00001d012998	AT3G54210	Ribosomal protein L17 family protein	-1.26974	3.68728e-10	-1.64164	1.19284e-06
Zm00001d000001	0	0	1.33013	3.68728e-10	-1.82386	2.47719e-05
Zm00001d039258	AT5G46110	Glucose-6-phosphate/phosphate translocator-related	-1.55361	3.74974e-10			-1.24931	0.015525
Zm00001d034919	AT2G28000	chaperonin-60alpha	-1.16852	3.95892e-10	-1.58778	8.12296e-07
Zm00001d024767	AT1G11910	aspartic proteinase A1	1.47086	3.95892e-10			1.37827	0.000719607
Zm00001d042619	AT5G09220	amino acid permease 2	3.51018	4.0747e-10	3.63061	0.00836272
Zm00001d011596	AT3G15190	chloroplast 30S ribosomal protein S20, putative	-1.36626	4.11112e-10	-1.6007	2.73487e-06
Zm00001d031878	0	0	2.81441	4.83175e-10
Zm00001d032142	AT2G23950	Leucine-rich repeat protein kinase family protein	1.32184	4.84503e-10
Zm00001d011993	AT5G40950	ribosomal protein large subunit 27	-1.37083	4.85572e-10	-1.33436	7.92956e-05
Zm00001d044300	AT5G12010	0	2.34879	5.33055e-10			1.43384	0.00681022
Zm00001d004894	AT5G38410	Ribulose bisphosphate carboxylase (small chain) family protein	-2.50682	5.61298e-10	-2.50183	6.21302e-13	-1.55168	0.00369689
Zm00001d029601	AT5G67420	LOB domain-containing protein 37	-3.84603	5.63294e-10	-7.35288	5.5458e-05	-5.4873	3.04424e-05
Zm00001d043170	AT1G29070	Ribosomal protein L34	-1.42457	5.72203e-10	-1.55035	6.60203e-06
Zm00001d018973	AT5G43700	AUX/IAA transcriptional regulator family protein	1.47216	5.93198e-10	1.02129	0.0146485
Zm00001d046919	AT5G40890	chloride channel A	-1.77115	6.09208e-10	-2.89604	1.75946e-18	-1.51159	0.034862
Zm00001d006064	AT4G18100	Ribosomal protein L32e	-1.20128	6.27722e-10	-2.26447	3.53161e-10
Zm00001d045431	AT2G36530	Enolase	-1.1316	6.97133e-10	-1.10024	0.00217025	-1.0741	0.0265613
Zm00001d012922	AT5G26742	DEAD box RNA helicase (RH3)	-1.51041	7.47871e-10	-1.65819	8.72689e-06
Zm00001d038547	AT3G48730	glutamate-1-semialdehyde 2,1-aminomutase 2	-1.27334	7.86845e-10	-1.84529	1.8051e-08
Zm00001d034729	AT1G09460	Carbohydrate-binding X8 domain superfamily protein	1.86282	8.64454e-10
Zm00001d019507	AT5G64740	cellulose synthase 6	-1.31984	8.64552e-10			1.12277	0.0207136
Zm00001d032502	AT2G45190	Plant-specific transcription factor YABBY family protein	1.89006	9.13558e-10
Zm00001d020910	0	0	-1.77612	9.13558e-10
Zm00001d012485	AT3G56200	Transmembrane amino acid transporter family protein	-1.75995	9.74583e-10	-3.04022	4.74967e-15
Zm00001d027421	AT1G32990	plastid ribosomal protein l11	-1.429	1.01794e-09	-1.55175	3.46844e-06
Zm00001d035937	AT1G55490	chaperonin 60 beta	-1.14439	1.08831e-09	-1.31968	0.000557307
Zm00001d042453	AT2G36460	Aldolase superfamily protein	-1.11831	1.17071e-09	-1.38844	0.000333046
Zm00001d035761	AT5G13120	cyclophilin 20-2	-1.25485	1.32316e-09	-1.55279	2.52318e-06	-1.32199	0.0212499
Zm00001d020704	AT1G46264	heat shock transcription factor B4	1.56067	1.3779e-09
Zm00001d014715	AT1G69740	Aldolase superfamily protein	-1.25656	1.48061e-09	-1.66282	2.15103e-07	-1.17436	0.0436092
Zm00001d015628	AT3G27160	Ribosomal protein S21 family protein	-1.83281	1.50439e-09	-2.16095	9.88634e-10	-1.94202	1.66768e-06
Zm00001d018413	0	0	-1.19423	1.6097e-09	-1.06601	0.0104586
Zm00001d044182	AT1G80080	Leucine-rich repeat (LRR) family protein	1.80124	1.61342e-09
Zm00001d032688	AT2G37210	lysine decarboxylase family protein	1.85657	1.76145e-09
Zm00001d049965	AT4G24770	31-kDa RNA binding protein	-1.30581	1.7867e-09	-1.8368	3.99355e-08
Zm00001d040467	0	0	-1.7542	2.05767e-09	-1.35107	0.000137011
Zm00001d051001	AT1G13440	glyceraldehyde-3-phosphate dehydrogenase C2	-1.13269	2.11463e-09
Zm00001d045533	AT3G13960	growth-regulating factor 5	1.53245	2.11463e-09
Zm00001d018821	AT3G52380	chloroplast RNA-binding protein 33	-1.57234	2.53552e-09	-2.09387	3.12931e-10
Zm00001d024027	0	0	-1.60063	2.7738e-09	-1.49437	0.000940742
Zm00001d035001	AT1G60950	2Fe-2S ferredoxin-like superfamily protein	-1.29693	2.84597e-09	-1.63271	1.26934e-05	-1.32548	0.0148467
Zm00001d019062	AT3G47950	H(+)-ATPase 4	-1.37494	3.21574e-09
Zm00001d041119	AT5G49910	chloroplast heat shock protein 70-2	-1.15856	3.55641e-09	-1.45647	1.80861e-05
Zm00001d050694	AT1G43710	Pyridoxal phosphate (PLP)-dependent transferases superfamily protein	-2.0755	3.56562e-09	-2.99996	1.01547e-08	-1.86948	0.0467848
Zm00001d034192	AT1G74970	ribosomal protein S9	-1.44582	4.08401e-09	-1.80587	4.16339e-07
Zm00001d027442	AT4G01310	Ribosomal L5P family protein	-1.20701	4.0959e-09	-1.55436	1.69887e-06
Zm00001d045567	AT3G30340	nodulin MtN21 /EamA-like transporter family protein	-1.91218	4.25961e-09
Zm00001d007633	AT1G27330	Ribosome associated membrane protein RAMP4	-1.32902	4.35856e-09			-1.17831	0.0338331
Zm00001d027344	AT1G64650	Major facilitator superfamily protein	-1.22286	4.41804e-09
Zm00001d043465	AT5G42660	Protein of unknown function (DUF616)	-1.22352	5.62005e-09	-1.21732	0.000387411
Zm00001d029027	AT5G58250	0	-1.19475	5.66939e-09	-1.55175	2.39141e-06
Zm00001d034773	AT1G56070	Ribosomal protein S5/Elongation factor G/III/V family protein	-1.52866	5.73777e-09	-1.68351	2.24102e-05
Zm00001d011036	AT2G28680	RmlC-like cupins superfamily protein	-1.74444	5.87779e-09
Zm00001d009097	AT4G02290	glycosyl hydrolase 9B13	1.87747	5.99835e-09
Zm00001d042454	AT2G38140	plastid-specific ribosomal protein 4	-1.17313	6.05123e-09	-1.63005	2.62386e-06
Zm00001d002410	AT4G30270	xyloglucan endotransglucosylase/hydrolase 24	2.21927	6.12915e-09	1.26959	0.0389954
Zm00001d044580	AT1G68530	3-ketoacyl-CoA synthase 6	-3.16524	6.98037e-09	-1.14475	0.0306327
Zm00001d038642	AT1G04770	Tetratricopeptide repeat (TPR)-like superfamily protein	-1.91225	6.98117e-09
Zm00001d006110	AT5G50915	basic helix-loop-helix (bHLH) DNA-binding superfamily protein	1.30407	7.14584e-09
Zm00001d015201	AT1G64530	Plant regulator RWP-RK family protein	-3.88461	7.37798e-09	-4.87774	3.00381e-09	-4.10989	0.00315784
Zm00001d033483	AT1G54410	dehydrin family protein	-1.45878	7.68599e-09	-1.04398	0.00497094	-2.09592	6.70015e-07
Zm00001d031725	AT2G45680	TCP family transcription factor	1.49848	8.05587e-09
Zm00001d027809	AT5G48850	Tetratricopeptide repeat (TPR)-like superfamily protein	-2.37114	8.44863e-09	-1.62828	0.000948503	-2.97829	0.00133882
Zm00001d033396	AT4G37740	growth-regulating factor 2	1.49016	9.11717e-09
Zm00001d006016	AT3G12630	A20/AN1-like zinc finger family protein	2.70464	9.37574e-09
Zm00001d023559	AT4G38970	fructose-bisphosphate aldolase 2	-1.96686	9.56376e-09	-1.84013	3.09914e-08	-1.48814	0.000147113
Zm00001d016733	AT3G11660	NDR1/HIN1-like 1	-1.96647	9.65176e-09
Zm00001d041514	AT1G18670	Protein kinase superfamily protein	1.47364	9.65848e-09
Zm00001d013295	AT3G55250	0	-1.56573	9.65848e-09	-1.50584	1.35525e-05
Zm00001d041726	AT4G10490	2-oxoglutarate (2OG) and Fe(II)-dependent oxygenase superfamily protein	-6.09801	9.73053e-09	-5.54882	0.0283067
Zm00001d026062	AT5G41890	GDSL-like Lipase/Acylhydrolase superfamily protein	4.79465	1.00837e-08
Zm00001d039218	AT4G20270	Leucine-rich receptor-like protein kinase family protein	1.40555	1.0095e-08
Zm00001d002000	AT3G22400	PLAT/LH2 domain-containing lipoxygenase family protein	-1.22855	1.10056e-08	-1.0879	0.00271656	-1.35429	0.0140551
Zm00001d031659	AT5G50850	Transketolase family protein	-1.12249	1.18802e-08	-1.31766	0.000192966	-3.20858	2.63048e-16
Zm00001d040650	AT1G53830	pectin methylesterase 2	-1.24549	1.26736e-08	-1.19148	0.0018798
Zm00001d004009	AT3G10950	Zinc-binding ribosomal protein family protein	-1.20609	1.27518e-08	-2.14519	3.00381e-09
Zm00001d024037	AT2G44450	beta glucosidase 15	-4.62904	1.33007e-08			-1.74412	0.000390464
Zm00001d020219	AT3G01280	voltage dependent anion channel 1	-1.08798	1.33007e-08	-1.52574	1.16794e-05	-1.60404	0.000176187
Zm00001d050637	AT5G24650	Mitochondrial import inner membrane translocase subunit Tim17/Tim22/Tim23 family protein	-1.56603	1.34512e-08	-2.34789	4.72797e-11
Zm00001d002599	AT4G36180	Leucine-rich receptor-like protein kinase family protein	1.13525	1.37304e-08
Zm00001d003429	AT1G12900	glyceraldehyde 3-phosphate dehydrogenase A subunit 2	-1.27419	1.49071e-08	-1.68394	4.65441e-06	-1.32721	0.000680569
Zm00001d021839	AT2G41870	Remorin family protein	1.64802	1.50955e-08
Zm00001d052316	AT2G40300	ferritin 4	1.16734	1.53468e-08	1.39849	1.92897e-05	1.85409	0.0383231
Zm00001d037221	AT3G47620	TEOSINTE BRANCHED, cycloidea and PCF (TCP) 14	2.21209	1.53468e-08
Zm00001d040040	AT1G23000	Heavy metal transport/detoxification superfamily protein	1.11945	1.61625e-08
Zm00001d038374	AT2G37600	Ribosomal protein L36e family protein	-1.03672	1.66248e-08	-2.23668	1.23831e-09
Zm00001d038456	AT2G35110	transcription activators	-1.26455	1.68957e-08	-2.99351	4.16354e-15
Zm00001d006180	AT1G01225	NC domain-containing protein-related	-2.02033	1.71781e-08
Zm00001d032383	AT5G33320	Glucose-6-phosphate/phosphate translocator-related	-1.12757	1.75648e-08	-1.19822	0.000428361	-1.32385	0.000537431
Zm00001d013326	AT3G56360	0	-2.49676	1.75648e-08	-4.64306	1.25278e-17	-5.41441	3.79777e-35
Zm00001d039670	AT3G15730	phospholipase D alpha 1	-1.19009	1.80321e-08
Zm00001d043368	AT5G60970	TEOSINTE BRANCHED 1, cycloidea and PCF transcription factor 5	3.79339	1.87355e-08	2.59791	6.60757e-06
Zm00001d031128	AT5G17920	Cobalamin-independent synthase family protein	-1.05488	1.89282e-08	-1.08108	0.00274283
Zm00001d042660	AT1G22030	0	1.90781	1.98201e-08
Zm00001d025948	AT1G62750	Translation elongation factor EFG/EF2 protein	-1.64603	2.0576e-08	-1.58469	1.37901e-05
Zm00001d017742	AT3G13960	growth-regulating factor 5	1.54034	2.0576e-08
Zm00001d010399	AT2G38470	WRKY DNA-binding protein 33	3.62429	2.0576e-08			1.57701	0.00154433
Zm00001d007962	AT2G03500	Homeodomain-like superfamily protein	-3.18589	2.22454e-08	-1.53292	0.00530493	-1.77967	0.0107099
Zm00001d028482	AT3G54950	patatin-like protein 6	1.75575	2.31246e-08
Zm00001d043086	AT3G08590	Phosphoglycerate mutase, 2,3-bisphosphoglycerate-independent	-1.06203	2.3153e-08
Zm00001d006540	AT4G05180	photosystem II subunit Q-2	-1.49832	2.48202e-08	-2.17982	2.36338e-08	-1.41536	5.71611e-05
Zm00001d015702	AT5G33280	Voltage-gated chloride channel family protein	-2.10332	2.48202e-08	-1.07746	0.00373622	-1.67991	0.00453796
Zm00001d017092	AT4G20360	RAB GTPase homolog E1B	-1.11903	2.6355e-08	-1.79062	1.69723e-07
Zm00001d037984	AT3G51820	UbiA prenyltransferase family protein	-1.20174	2.76908e-08	-1.07983	0.00426191
Zm00001d016979	AT5G40770	prohibitin 3	-2.66238	3.07143e-08	-4.13913	5.67486e-08	-4.12436	5.28782e-05
Zm00001d039110	AT1G18530	EF hand calcium-binding protein family	1.59518	3.10428e-08
Zm00001d002547	AT2G20830	transferases;folic acid binding	2.26092	3.11971e-08
Zm00001d039029	0	0	-1.13241	3.26474e-08
Zm00001d033543	AT5G62720	Integral membrane HPP family protein	-2.40951	3.29403e-08	-2.10974	1.1274e-05	-5.32151	5.67794e-14
Zm00001d009000	AT1G07770	ribosomal protein S15A	-1.12944	3.41633e-08	-2.31512	4.11837e-11
Zm00001d033747	AT5G37600	glutamine synthase clone R1	-2.61995	3.59087e-08			-7.24754	2.2495e-39
Zm00001d011051	AT2G39570	ACT domain-containing protein	-1.62291	3.60141e-08	-2.99577	4.74967e-15	-2.63515	1.48269e-07
Zm00001d051554	0	0	-1.84661	3.7016e-08	-2.07104	2.95726e-05
Zm00001d043174	AT2G40890	cytochrome P450, family 98, subfamily A, polypeptide 3	1.41679	3.7134e-08
Zm00001d043972	AT3G27850	ribosomal protein L12-C	-1.47638	3.72051e-08	-2.00637	4.67684e-08
Zm00001d016593	AT5G14070	Thioredoxin superfamily protein	1.60774	3.82313e-08
Zm00001d045302	AT5G45910	GDSL-like Lipase/Acylhydrolase superfamily protein	-1.81595	3.87646e-08			1.85208	0.0173346
Zm00001d015767	0	0	2.35112	3.89556e-08
Zm00001d017537	AT5G42860	0	1.71545	4.00629e-08
Zm00001d022598	AT1G21740	Protein of unknown function (DUF630 and DUF632)	1.4713	4.07006e-08
Zm00001d049554	AT3G47420	phosphate starvation-induced gene 3	-1.91604	4.08617e-08			-2.7304	2.5323e-07
Zm00001d004478	AT3G24430	ATP binding	-1.45494	4.18733e-08	-1.08901	0.00741007
Zm00001d053391	AT5G53210	basic helix-loop-helix (bHLH) DNA-binding superfamily protein	2.07123	4.20329e-08
Zm00001d032695	AT5G43330	Lactate/malate dehydrogenase family protein	-1.03516	4.2971e-08	-1.17345	0.00203286
Zm00001d033181	AT1G69200	fructokinase-like 2	-1.22585	4.47815e-08	-1.03285	0.0311956
Zm00001d007840	AT4G37750	Integrase-type DNA-binding superfamily protein	1.75147	4.47815e-08
Zm00001d006132	AT3G25500	formin homology 1	1.27911	4.66093e-08
Zm00001d008285	AT2G41050	PQ-loop repeat family protein / transmembrane family protein	-3.49286	4.83775e-08	-3.36204	5.88102e-12
Zm00001d028654	AT1G78570	rhamnose biosynthesis 1	-1.69984	4.98236e-08
Zm00001d044276	AT5G51560	Leucine-rich repeat protein kinase family protein	1.52504	5.13115e-08
Zm00001d024324	AT3G20310	ethylene response factor 7	2.93	5.16244e-08
Zm00001d009868	AT1G07930	GTP binding Elongation factor Tu family protein	-1.00164	5.19011e-08	-1.81357	2.73499e-07
Zm00001d051932	AT1G02205	Fatty acid hydroxylase superfamily	1.09784	5.30371e-08	1.54779	0.0193967
Zm00001d002822	AT1G62750	Translation elongation factor EFG/EF2 protein	-1.40355	5.63871e-08	-1.31932	0.000109714
Zm00001d013150	AT2G30820	0	1.20532	5.75333e-08
Zm00001d040621	AT2G47460	myb domain protein 12	1.51976	6.01711e-08
Zm00001d048643	AT3G23530	Cyclopropane-fatty-acyl-phospholipid synthase	-3.59394	6.10052e-08	-2.38035	0.0176797
Zm00001d021310	AT2G21170	triosephosphate isomerase	-1.4021	6.14548e-08	-1.36436	0.000185914	-1.7766	0.00145148
Zm00001d006467	0	0	-1.52481	6.77974e-08	-1.74435	5.5788e-05
Zm00001d008515	AT1G23000	Heavy metal transport/detoxification superfamily protein	1.1131	6.88498e-08
Zm00001d030305	AT2G21140	proline-rich protein 2	-5.41063	6.94669e-08
Zm00001d030832	AT3G19553	Amino acid permease family protein	1.70966	7.10407e-08
Zm00001d000238	AT3G13960	growth-regulating factor 5	2.69429	7.17682e-08
Zm00001d016588	AT3G02040	senescence-related gene 3	-3.84996	7.2609e-08	-3.32683	1.89359e-05	-3.39823	1.76322e-09
Zm00001d047462	AT1G05190	Ribosomal protein L6 family	-1.19811	7.56019e-08	-1.23171	0.000777338
Zm00001d020460	AT5G15210	homeobox protein 30	1.42708	7.56032e-08			-1.64375	0.00322546
Zm00001d028423	AT1G12330	0	1.2963	7.57836e-08
Zm00001d028164	AT5G10180	slufate transporter 2;1	-1.69136	7.70616e-08
Zm00001d042840	AT3G55800	sedoheptulose-bisphosphatase	-2.34154	7.70616e-08	-2.14525	4.15271e-08	-1.33205	0.00454186
Zm00001d021652	AT3G23390	Zinc-binding ribosomal protein family protein	-1.13834	7.79371e-08	-2.00979	4.4157e-09
Zm00001d003751	AT3G44220	Late embryogenesis abundant (LEA) hydroxyproline-rich glycoprotein family	-5.9359	7.82017e-08
Zm00001d026501	AT5G35630	glutamine synthetase 2	-1.10258	8.30456e-08	-1.7625	2.89054e-08	-1.43014	0.00297544
Zm00001d007012	AT3G53460	chloroplast RNA-binding protein 29	-1.2494	8.42747e-08	-1.38267	0.000956404
Zm00001d028542	AT2G39970	Mitochondrial substrate carrier family protein	-1.15043	8.46346e-08	-1.3575	6.0293e-05
Zm00001d032576	AT5G54190	protochlorophyllide oxidoreductase A	-1.75408	8.71986e-08	-1.80569	7.84194e-07
Zm00001d021164	AT1G32640	Basic helix-loop-helix (bHLH) DNA-binding family protein	5.7837	9.08316e-08	4.26725	0.0178929
Zm00001d051929	AT3G04400	Ribosomal protein L14p/L23e family protein	-1.10465	9.26941e-08	-1.82698	4.86199e-07
Zm00001d010566	AT5G02960	Ribosomal protein S12/S23 family protein	-1.08408	9.29599e-08	-2.28194	5.36228e-11
Zm00001d044754	AT1G12000	Phosphofructokinase family protein	-1.05209	9.42423e-08
Zm00001d014153	AT2G33450	Ribosomal L28 family	-5.89187	9.74224e-08
Zm00001d018362	AT4G28080	Tetratricopeptide repeat (TPR)-like superfamily protein	-1.76407	1.03643e-07
Zm00001d040766	AT2G47470	thioredoxin family protein	-1.0882	1.03908e-07
Zm00001d048021	AT5G42650	allene oxide synthase	-1.1893	1.03908e-07	-1.0815	0.005754	1.69731	0.00647785
Zm00001d007835	AT3G22440	FRIGIDA-like protein	1.13129	1.07143e-07
Zm00001d021973	AT4G37650	GRAS family transcription factor	1.29907	1.10093e-07
Zm00001d019899	AT2G42220	Rhodanese/Cell cycle control phosphatase superfamily protein	-1.17526	1.11775e-07	-1.36313	0.000124383	-1.08399	0.0124635
Zm00001d002267	AT5G65630	global transcription factor group E7	1.25592	1.13547e-07	1.06626	0.00577603
Zm00001d043850	AT4G01000	Ubiquitin-like superfamily protein	1.24453	1.15442e-07
Zm00001d028240	AT3G25920	ribosomal protein L15	-1.27238	1.16235e-07	-1.42693	5.80503e-05
Zm00001d035605	AT3G46130	myb domain protein 48	1.32423	1.18315e-07	1.49337	0.000417229
Zm00001d017139	AT5G60600	4-hydroxy-3-methylbut-2-enyl diphosphate synthase	-1.33318	1.2542e-07
Zm00001d006874	AT4G33160	F-box family protein	1.87877	1.25598e-07
Zm00001d008957	AT2G46370	Auxin-responsive GH3 family protein	2.50568	1.29343e-07
Zm00001d042697	AT1G44575	Chlorophyll A-B binding family protein	-1.88132	1.31138e-07	-1.44002	4.44187e-05
Zm00001d033957	AT5G43650	basic helix-loop-helix (bHLH) DNA-binding superfamily protein	4.17478	1.33118e-07
Zm00001d046767	AT1G51200	A20/AN1-like zinc finger family protein	1.15451	1.33118e-07
Zm00001d013118	AT5G48890	C2H2-like zinc finger protein	1.26351	1.33638e-07
Zm00001d030897	0	0	3.31585	1.40943e-07
Zm00001d043423	AT3G15030	TCP family transcription factor 4	1.33603	1.42466e-07
Zm00001d049995	AT1G77760	nitrate reductase 1	-2.83841	1.42466e-07	-2.45978	8.08225e-07	-2.54238	2.57857e-09
Zm00001d020957	AT2G33590	NAD(P)-binding Rossmann-fold superfamily protein	-1.46901	1.42466e-07
Zm00001d047503	AT1G56220	Dormancy/auxin associated family protein	1.47071	1.42466e-07			-1.29652	0.0259391
Zm00001d018106	AT4G08950	Phosphate-responsive 1 family protein	1.99525	1.4381e-07
Zm00001d033280	AT4G14750	IQ-domain 19	1.39653	1.44432e-07
Zm00001d000204	AT3G15990	sulfate transporter 3;4	-1.51539	1.46559e-07
Zm00001d038606	AT3G20680	Domain of unknown function (DUF1995)	-2.35208	1.4843e-07	-2.37409	2.45457e-08
Zm00001d034359	AT1G80730	zinc-finger protein 1	1.48871	1.62307e-07
Zm00001d038908	AT1G15080	lipid phosphate phosphatase 2	1.70683	1.67468e-07
Zm00001d043458	AT5G45670	GDSL-like Lipase/Acylhydrolase superfamily protein	-3.48291	1.69505e-07
Zm00001d046786	AT1G61520	photosystem I light harvesting complex gene 3	-1.19413	1.7824e-07	-1.90404	9.88162e-06	-1.01993	0.00979341
Zm00001d006626	AT2G41870	Remorin family protein	1.76985	1.82639e-07			2.10485	0.0320793
Zm00001d047539	AT3G51950	Zinc finger (CCCH-type) family protein / RNA recognition motif (RRM)-containing protein	1.06471	1.82639e-07
Zm00001d021435	AT2G34420	photosystem II light harvesting complex gene B1B2	-1.15748	1.83206e-07	-1.68621	6.545e-05	-1.25921	0.00189479
Zm00001d023887	AT4G25050	acyl carrier protein 4	-1.35397	1.84574e-07	-2.08831	9.70134e-10	-2.16714	3.52829e-05
Zm00001d038699	AT4G35160	O-methyltransferase family protein	-1.18308	1.84574e-07	-1.36354	0.00024038
Zm00001d014852	AT4G38260	Protein of unknown function (DUF833)	-1.90273	1.86297e-07
Zm00001d047186	AT5G39850	Ribosomal protein S4	-1.28688	1.87881e-07	-2.58015	5.07754e-15	-1.22505	0.0356136
Zm00001d048060	AT3G25900	Homocysteine S-methyltransferase family protein	-1.26486	1.93357e-07	-1.25697	0.000706593
Zm00001d047814	AT5G02230	Haloacid dehalogenase-like hydrolase (HAD) superfamily protein	1.17469	1.94765e-07
Zm00001d028153	AT3G13120	Ribosomal protein S10p/S20e family protein	-1.26632	2.14892e-07	-1.46845	6.89765e-06
Zm00001d009652	AT3G44590	60S acidic ribosomal protein family	-1.03472	2.16549e-07	-2.32108	2.90557e-10
Zm00001d047272	AT4G36660	Protein of unknown function (DUF1195)	1.26365	2.25211e-07
Zm00001d039364	AT1G53280	Class I glutamine amidotransferase-like superfamily protein	2.03179	2.28953e-07
Zm00001d013146	AT1G31330	photosystem I subunit F	-1.26356	2.31867e-07	-1.67441	5.7016e-06
Zm00001d032789	AT3G23990	heat shock protein 60	-1.00906	2.33904e-07	-1.65506	7.90937e-07
Zm00001d013013	AT1G08520	ALBINA 1	-1.30237	2.45577e-07	-1.03054	0.0446415
Zm00001d044806	AT1G60060	Serine/threonine-protein kinase WNK (With No Lysine)-related	1.76375	2.57807e-07
Zm00001d053377	AT1G35680	Ribosomal protein L21	-1.46389	2.59974e-07	-1.46923	3.58707e-05
Zm00001d048705	AT3G48280	cytochrome P450, family 71, subfamily A, polypeptide 25	-1.01125	2.96714e-07	-2.36792	8.07342e-13	-1.46453	0.000188233
Zm00001d051509	AT3G24140	basic helix-loop-helix (bHLH) DNA-binding superfamily protein	-2.24452	2.98298e-07
Zm00001d007503	AT5G06560	Protein of unknown function, DUF593	1.44829	2.9869e-07
Zm00001d005814	AT1G19150	photosystem I light harvesting complex gene 6	-3.2882	3.06674e-07	-1.92339	8.64438e-07
Zm00001d044110	AT1G10640	Pectin lyase-like superfamily protein	-1.47428	3.12455e-07
Zm00001d020543	AT3G02470	S-adenosylmethionine decarboxylase	-1.19402	3.2917e-07	-1.8606	5.76595e-05
Zm00001d042830	0	0	1.28109	3.30089e-07
Zm00001d028161	0	0	1.58505	3.3644e-07
Zm00001d034017	AT5G20950	Glycosyl hydrolase family protein	-1.34133	3.3644e-07			-2.67917	0.000517308
Zm00001d034724	AT1G48350	Ribosomal L18p/L5e family protein	-1.14755	3.4617e-07	-1.46232	4.49905e-05
Zm00001d030638	AT4G15510	Photosystem II reaction center PsbP family protein	-1.2388	3.46406e-07	-1.06168	0.00842674
Zm00001d015366	AT5G08280	hydroxymethylbilane synthase	-1.02735	3.54252e-07	-1.00543	0.00337922
Zm00001d022237	AT3G53460	chloroplast RNA-binding protein 29	-1.12281	3.68541e-07	-1.25918	0.00193548
Zm00001d039089	AT1G53240	Lactate/malate dehydrogenase family protein	-1.02605	4.18009e-07	-1.43898	0.000109402	-1.27109	0.00792298
Zm00001d020008	AT5G48220	Aldolase-type TIM barrel family protein	-3.82399	4.37489e-07	-1.68955	0.00118968
Zm00001d035455	AT5G58620	zinc finger (CCCH-type) family protein	1.47281	4.44776e-07
Zm00001d020827	AT2G04030	Chaperone protein htpG family protein	-1.10357	4.50439e-07	-1.41432	7.85126e-05	-1.50907	0.000241089
Zm00001d016469	AT4G31290	ChaC-like family protein	1.00785	4.56155e-07
Zm00001d027901	AT1G19180	jasmonate-zim-domain protein 1	2.11576	4.64207e-07
Zm00001d023529	0	0	-2.46868	4.9529e-07
Zm00001d053807	AT5G08280	hydroxymethylbilane synthase	-1.25342	4.99307e-07	-1.46558	1.63427e-05
Zm00001d017730	AT1G31880	DZC (Disease resistance/zinc finger/chromosome condensation-like region) domain containing protein	1.33553	4.99307e-07	1.1897	0.00978821
Zm00001d052112	AT3G13960	growth-regulating factor 5	1.31981	5.00742e-07
Zm00001d029270	AT1G46264	heat shock transcription factor B4	1.79143	5.0484e-07
Zm00001d037725	AT5G19760	Mitochondrial substrate carrier family protein	-1.02066	5.0484e-07
Zm00001d027363	AT5G52100	Dihydrodipicolinate reductase, bacterial/plant	-2.43724	5.39713e-07	-1.4724	0.000569216
Zm00001d012321	AT2G40000	ortholog of sugar beet HS1 PRO-1 2	2.02829	5.48976e-07
Zm00001d008841	AT5G12020	17.6 kDa class II heat shock protein	-4.14226	5.52972e-07	-1.90841	0.000137011
Zm00001d033338	AT1G04420	NAD(P)-linked oxidoreductase superfamily protein	-1.30909	5.53397e-07			-1.1795	0.00628274
Zm00001d038579	AT1G56190	Phosphoglycerate kinase family protein	-1.18477	5.75341e-07	-1.65687	9.87097e-07	-1.65323	5.99658e-05
Zm00001d039495	AT4G29190	Zinc finger C-x8-C-x5-C-x3-H type family protein	1.52019	5.77421e-07
Zm00001d045101	AT1G15950	cinnamoyl coa reductase 1	1.9215	5.93241e-07
Zm00001d013927	AT4G04950	thioredoxin family protein	-1.28675	5.94999e-07	-2.1252	7.41682e-07	-1.54397	0.00429184
Zm00001d018779	AT1G06680	photosystem II subunit P-1	-1.12955	5.99311e-07	-1.28495	0.000662067	-1.37466	0.000220713
Zm00001d011661	AT3G16370	GDSL-like Lipase/Acylhydrolase superfamily protein	-8.75086	6.00289e-07
Zm00001d004086	AT4G31550	WRKY DNA-binding protein 11	1.44233	6.14153e-07
Zm00001d025590	AT3G28860	ATP binding cassette subfamily B19	1.005	6.2673e-07
Zm00001d051313	AT5G66330	Leucine-rich repeat (LRR) family protein	1.67254	6.30484e-07
Zm00001d016461	AT4G29920	Double Clp-N motif-containing P-loop nucleoside triphosphate hydrolases superfamily protein	1.91326	6.57597e-07
Zm00001d053453	AT3G14940	phosphoenolpyruvate carboxylase 3	-1.04358	6.71154e-07
Zm00001d034618	0	0	1.20788	6.98388e-07
Zm00001d039437	AT1G78600	light-regulated zinc finger protein 1	1.42731	7.2736e-07
Zm00001d003760	AT5G05960	Bifunctional inhibitor/lipid-transfer protein/seed storage 2S albumin superfamily protein	1.82811	7.35293e-07
Zm00001d027595	AT1G04480	Ribosomal protein L14p/L23e family protein	-1.01992	7.38163e-07	-2.29192	1.93918e-11
Zm00001d029325	AT2G37220	RNA-binding (RRM/RBD/RNP motifs) family protein	-1.12793	7.54241e-07	-1.91553	8.20481e-09
Zm00001d042357	AT5G48720	x-ray induced transcript 1	1.24153	7.69924e-07
Zm00001d045044	AT1G53910	related to AP2 12	1.07048	7.83079e-07			1.60336	0.0123732
Zm00001d046923	AT4G34200	D-3-phosphoglycerate dehydrogenase	-1.50843	7.96777e-07	-1.68529	1.79614e-06
Zm00001d021368	AT1G22700	Tetratricopeptide repeat (TPR)-like superfamily protein	-1.40332	8.01626e-07	-1.54974	1.47535e-05
Zm00001d012655	AT4G20430	Subtilase family protein	1.15065	8.01626e-07	1.38319	0.000159727
Zm00001d051157	AT5G03300	adenosine kinase 2	-1.0524	8.09038e-07
Zm00001d049959	AT5G40810	Cytochrome C1 family	-1.02574	8.54043e-07	-1.02767	0.00472051
Zm00001d035812	AT4G02510	translocon at the outer envelope membrane of chloroplasts 159	-1.0123	8.60506e-07	-1.34165	0.000125173
Zm00001d038023	AT2G38470	WRKY DNA-binding protein 33	4.43966	8.69461e-07			1.1792	0.0250446
Zm00001d032896	AT2G33450	Ribosomal L28 family	-1.12152	8.90784e-07	-1.7165	4.98713e-06
Zm00001d043271	AT5G03250	Phototropic-responsive NPH3 family protein	-1.26577	9.19475e-07
Zm00001d030346	AT4G27670	heat shock protein 21	-1.08453	9.22938e-07
Zm00001d003306	0	0	-5.57791	9.23024e-07
Zm00001d045069	AT3G16780	Ribosomal protein L19e family protein	-1.02028	9.35779e-07	-2.05057	9.87951e-10
Zm00001d052981	AT3G63430	0	1.31114	9.8497e-07
Zm00001d021370	AT2G46820	photosystem I P subunit	-1.42237	1.01714e-06	-1.84707	2.22309e-07	-2.51426	1.3659e-10
Zm00001d003823	AT5G04660	cytochrome P450, family 77, subfamily A, polypeptide 4	-3.31709	1.02126e-06
Zm00001d044513	AT4G00370	Major facilitator superfamily protein	-1.12243	1.04665e-06	-1.11061	0.00141851
Zm00001d002789	AT1G02150	Tetratricopeptide repeat (TPR)-like superfamily protein	-1.57491	1.07991e-06	-1.64542	3.02908e-06
Zm00001d037727	AT5G19760	Mitochondrial substrate carrier family protein	-1.04275	1.07991e-06
Zm00001d036565	AT3G52580	Ribosomal protein S11 family protein	-1.01587	1.13895e-06	-2.25047	1.147e-10
Zm00001d038211	AT1G71691	GDSL-like Lipase/Acylhydrolase superfamily protein	1.08539	1.16409e-06
Zm00001d028601	AT5G02230	Haloacid dehalogenase-like hydrolase (HAD) superfamily protein	1.16201	1.17858e-06
Zm00001d032615	AT1G06950	translocon at the inner envelope membrane of chloroplasts 110	-1.02131	1.19157e-06	-1.01705	0.020502
Zm00001d007865	AT1G30360	Early-responsive to dehydration stress protein (ERD4)	1.05556	1.21368e-06	1.12583	0.00109641
Zm00001d042214	AT1G09070	soybean gene regulated by cold-2	1.68235	1.23921e-06
Zm00001d010755	AT1G78580	trehalose-6-phosphate synthase	-1.39793	1.23921e-06
Zm00001d038084	AT3G63490	Ribosomal protein L1p/L10e family	-1.07969	1.29525e-06	-1.42209	1.5159e-05	-1.01482	0.0476935
Zm00001d042582	AT3G42790	alfin-like 3	1.10485	1.30758e-06
Zm00001d019648	AT4G24770	31-kDa RNA binding protein	-1.1276	1.32871e-06	-1.81207	3.29718e-07
Zm00001d004248	AT1G22360	UDP-glucosyl transferase 85A2	2.24048	1.34028e-06
Zm00001d047166	AT3G01120	Pyridoxal phosphate (PLP)-dependent transferases superfamily protein	-1.04017	1.40886e-06
Zm00001d037160	0	0	-1.77213	1.42042e-06
Zm00001d021020	AT4G18100	Ribosomal protein L32e	-1.00062	1.44275e-06	-2.15532	1.59666e-09
Zm00001d035029	AT5G63640	ENTH/VHS/GAT family protein	1.06045	1.46369e-06
Zm00001d016902	AT5G64300	GTP cyclohydrolase II	-1.11673	1.48702e-06
Zm00001d052247	AT2G21940	shikimate kinase 1	-1.61786	1.49213e-06	-1.1422	0.0180524	-1.2451	0.0489607
Zm00001d008549	AT1G32500	non-intrinsic ABC protein 6	-1.3693	1.50958e-06	-1.77345	2.83291e-07
Zm00001d021336	AT4G38470	ACT-like protein tyrosine kinase family protein	-8.25147	1.53186e-06	-5.01866	1.7937e-15	-6.69629	3.69682e-06
Zm00001d018061	AT2G21940	shikimate kinase 1	-1.4349	1.54479e-06	-1.64213	2.37544e-05	-1.61609	0.00448274
Zm00001d021784	AT5G54270	light-harvesting chlorophyll B-binding protein 3	-1.11378	1.59393e-06	-1.73329	0.000560269	-1.177	0.00279746
Zm00001d021173	AT3G25500	formin homology 1	1.26773	1.62948e-06
Zm00001d029201	AT1G05190	Ribosomal protein L6 family	-1.27092	1.64835e-06	-1.19528	0.00122976
Zm00001d034007	AT1G55370	NDH-dependent cyclic electron flow 5	-2.23039	1.65918e-06	-1.93702	1.16503e-07
Zm00001d013551	AT4G21620	glycine-rich protein	1.57001	1.65918e-06
Zm00001d023292	AT5G55220	trigger factor type chaperone family protein	-1.30126	1.66113e-06	-1.14071	0.00586231
Zm00001d002601	AT2G18050	histone H1-3	1.0465	1.68661e-06	-1.5321	0.000148544
Zm00001d027841	AT5G61410	D-ribulose-5-phosphate-3-epimerase	-1.43701	1.76013e-06	-1.0627	0.0102832	-1.79347	1.10349e-07
Zm00001d043195	AT1G79330	metacaspase 5	-1.07372	1.76419e-06	-1.04076	0.0051456	-1.98355	1.19717e-07
Zm00001d008610	AT3G55605	Mitochondrial glycoprotein family protein	-1.03959	1.77194e-06	-1.21192	0.000533668	1.5971	0.00452169
Zm00001d039510	AT3G16490	IQ-domain 26	1.47187	1.81126e-06
Zm00001d016691	AT3G56240	copper chaperone	-1.26121	1.81614e-06	-2.60918	9.35262e-13	-3.73864	5.51986e-28
Zm00001d022421	AT2G39050	hydroxyproline-rich glycoprotein family protein	-1.0236	1.81866e-06	-1.12378	0.00358483	-2.1976	7.82742e-11
Zm00001d026435	AT1G72270	0	2.08043	1.90484e-06
Zm00001d002429	0	0	1.15293	1.91376e-06
Zm00001d037297	AT5G16000	NSP-interacting kinase 1	1.23327	1.92066e-06	1.39364	0.00282812
Zm00001d041467	AT1G56020	0	2.15256	1.9451e-06
Zm00001d041719	AT3G07770	HEAT SHOCK PROTEIN 89.1	-1.00201	1.95108e-06	-1.48794	2.30951e-05
Zm00001d027533	AT2G17120	lysm domain GPI-anchored protein 2 precursor	-1.69101	1.97236e-06	-1.32586	0.00102791	-1.45144	0.00221579
Zm00001d046317	AT5G45775	Ribosomal L5P family protein	-1.04436	2.03583e-06	-2.03775	6.92374e-10
Zm00001d038346	AT5G59050	0	1.10465	2.04184e-06			2.47049	0.00672968
Zm00001d018401	AT1G80480	plastid transcriptionally active 17	-1.13801	2.08107e-06	-1.19087	0.010658	-1.06821	0.0442664
Zm00001d015519	AT1G70200	RNA-binding (RRM/RBD/RNP motifs) family protein	-1.32475	2.21002e-06	-1.31412	0.000352457
Zm00001d007154	AT3G05560	Ribosomal L22e protein family	-1.19411	2.21338e-06	-2.54682	5.9363e-13
Zm00001d006570	AT2G14095	0	-1.01091	2.4336e-06	-1.64567	1.16562e-05
Zm00001d011297	AT5G47390	myb-like transcription factor family protein	1.75088	2.4687e-06
Zm00001d023431	AT5G03940	chloroplast signal recognition particle 54 kDa subunit	-1.31306	2.48181e-06
Zm00001d020308	AT3G57030	Calcium-dependent phosphotriesterase superfamily protein	1.62315	2.58664e-06
Zm00001d039439	AT1G78700	BES1/BZR1 homolog 4	1.13035	2.58848e-06			1.33587	0.0188881
Zm00001d016016	AT1G52240	RHO guanyl-nucleotide exchange factor 11	1.57377	2.59261e-06			1.48893	0.0259261
Zm00001d007573	AT4G36390	Methylthiotransferase	-1.13394	2.63306e-06	-1.63636	9.44221e-07
Zm00001d047042	0	0	1.01204	2.65866e-06			1.4232	0.0225566
Zm00001d007885	AT5G01420	Glutaredoxin family protein	2.1186	2.66832e-06
Zm00001d013428	AT1G70730	Phosphoglucomutase/phosphomannomutase family protein	-1.02104	2.66832e-06
Zm00001d025958	AT4G36250	aldehyde dehydrogenase 3F1	1.01967	2.6739e-06
Zm00001d008706	AT4G12800	photosystem I subunit l	-1.17088	2.6739e-06	-1.27255	0.000328913
Zm00001d021763	AT3G08940	light harvesting complex photosystem II	-1.19141	2.76788e-06	-1.4588	0.000119054	-1.49268	3.26006e-05
Zm00001d027488	AT1G42970	glyceraldehyde-3-phosphate dehydrogenase B subunit	-1.19043	2.78301e-06	-1.89606	1.01631e-08	-2.66402	1.39105e-12
Zm00001d014386	AT4G29800	PATATIN-like protein 8	-1.23152	2.84417e-06
Zm00001d027585	AT5G48820	inhibitor/interactor with cyclin-dependent kinase	1.41808	2.86854e-06			2.1735	0.028178
Zm00001d007173	AT4G32010	HSI2-like 1	1.35264	2.89439e-06	1.23342	0.0135659
Zm00001d030310	AT2G21050	like AUXIN RESISTANT 2	1.0239	2.90092e-06
Zm00001d048998	AT4G10340	light harvesting complex of photosystem II 5	-1.14378	2.91692e-06	-1.91529	7.6362e-07	-1.49652	2.48852e-05
Zm00001d046555	AT2G24090	Ribosomal protein L35	-1.16204	2.91692e-06	-1.33002	0.000103182
Zm00001d001894	AT2G35640	Homeodomain-like superfamily protein	2.28963	3.1596e-06
Zm00001d018693	AT3G06430	Tetratricopeptide repeat (TPR)-like superfamily protein	-1.02458	3.27126e-06	-1.97994	9.02583e-08
Zm00001d028392	AT2G16700	actin depolymerizing factor 5	-1.31995	3.43195e-06	-1.66938	8.95278e-06	-1.83562	0.0165725
Zm00001d005460	AT1G56340	calreticulin 1a	-1.0209	3.4346e-06
Zm00001d028231	AT1G05370	Sec14p-like phosphatidylinositol transfer family protein	1.29659	3.45886e-06
Zm00001d050063	AT2G18650	RING/U-box superfamily protein	1.20459	3.63215e-06
Zm00001d024522	AT5G57150	basic helix-loop-helix (bHLH) DNA-binding superfamily protein	7.95094	3.67086e-06
Zm00001d013705	AT4G14740	Plant protein of unknown function (DUF828) with plant pleckstrin homology-like region	1.17311	3.67727e-06
Zm00001d031441	AT2G42280	basic helix-loop-helix (bHLH) DNA-binding superfamily protein	1.3016	3.72618e-06
Zm00001d031969	AT4G24770	31-kDa RNA binding protein	-1.24997	3.72618e-06	-1.84654	1.49376e-07
Zm00001d010672	AT1G56190	Phosphoglycerate kinase family protein	-1.15991	3.8368e-06	-1.81256	2.35587e-07	-1.12046	0.0415477
Zm00001d031657	AT5G50400	purple acid phosphatase 27	1.11049	3.88767e-06
Zm00001d048841	AT2G26560	phospholipase A 2A	1.29247	3.95923e-06
Zm00001d031840	AT4G24660	homeobox protein 22	2.45418	4.07648e-06
Zm00001d051456	AT2G36400	growth-regulating factor 3	1.58959	4.08972e-06
Zm00001d022390	AT3G54400	Eukaryotic aspartyl protease family protein	-1.19851	4.09104e-06	-1.81647	4.06212e-05
Zm00001d051102	AT4G06744	Leucine-rich repeat (LRR) family protein	-1.0659	4.09251e-06
Zm00001d030727	AT3G55370	OBF-binding protein 3	1.11725	4.20273e-06
Zm00001d003612	AT5G16620	hydroxyproline-rich glycoprotein family protein	-1.05148	4.24092e-06	-1.29532	0.000227852
Zm00001d032055	AT1G02180	ferredoxin-related	-1.79467	4.43951e-06	-1.13575	0.00567134
Zm00001d021447	AT2G17120	lysm domain GPI-anchored protein 2 precursor	1.00081	4.43951e-06
Zm00001d000224	AT1G21410	F-box/RNI-like superfamily protein	-1.92052	4.50334e-06	-3.28637	2.36338e-08
Zm00001d006835	AT1G72830	nuclear factor Y, subunit A3	1.35634	4.59677e-06	1.59322	0.00274283
Zm00001d018568	AT1G62040	Ubiquitin-like superfamily protein	2.90024	4.64969e-06
Zm00001d020971	AT3G12930	Lojap-related protein	-1.28039	4.65076e-06	-1.70229	2.19193e-06
Zm00001d016276	AT5G28060	Ribosomal protein S24e family protein	-1.14917	4.77588e-06	-2.53087	3.58197e-12
Zm00001d046952	AT4G20070	allantoate amidohydrolase	1.32973	4.88465e-06	1.43258	0.00108562	1.82766	0.00589494
Zm00001d012029	AT3G27180	S-adenosyl-L-methionine-dependent methyltransferases superfamily protein	-1.23109	5.19155e-06	-1.11693	0.0206222
Zm00001d037323	AT4G01150	0	-1.46384	5.27627e-06	-1.30057	9.57155e-05	-1.67501	2.04206e-06
Zm00001d040011	AT1G67080	abscisic acid (aba)-deficient 4	1.48809	5.46872e-06
Zm00001d012221	AT1G43800	Plant stearoyl-acyl-carrier-protein desaturase family protein	-2.71758	5.47881e-06
Zm00001d029074	AT2G40490	Uroporphyrinogen decarboxylase	-1.11763	6.0645e-06	-1.3657	8.90291e-05
Zm00001d015929	AT5G13650	elongation factor family protein	-1.32093	6.12032e-06	-1.28115	0.00176513
Zm00001d003648	AT3G14980	Acyl-CoA N-acyltransferase with RING/FYVE/PHD-type zinc finger protein	1.21201	6.20139e-06
Zm00001d051573	AT4G24660	homeobox protein 22	1.68108	6.41797e-06
Zm00001d051939	AT5G09620	Octicosapeptide/Phox/Bem1p family protein	1.0597	6.495e-06
Zm00001d014613	AT5G57560	Xyloglucan endotransglucosylase/hydrolase family protein	1.14681	6.55742e-06			3.15429	0.0353257
Zm00001d052329	AT1G21600	plastid transcriptionally active 6	-1.0043	6.61339e-06	-1.10724	0.00327716
Zm00001d044167	AT2G18500	ovate family protein 7	-1.3365	6.67534e-06	-1.56276	0.0158571
Zm00001d021620	AT4G04640	ATPase, F1 complex, gamma subunit protein	-1.02397	6.75423e-06	-1.90247	2.45724e-08	-1.64939	0.00163795
Zm00001d051543	AT3G53430	Ribosomal protein L11 family protein	-1.05608	6.83618e-06	-2.53898	1.11018e-12
Zm00001d047276	AT5G15630	COBRA-like extracellular glycosyl-phosphatidyl inositol-anchored protein family	-3.07935	6.86778e-06	1.17349	0.00268132
Zm00001d029215	AT2G41740	villin 2	-1.44793	7.02729e-06
Zm00001d035169	AT1G08640	Chloroplast J-like domain 1	-1.01735	7.13425e-06	-1.40778	6.545e-05
Zm00001d026457	0	0	1.75865	7.27756e-06
Zm00001d038532	AT3G43720	Bifunctional inhibitor/lipid-transfer protein/seed storage 2S albumin superfamily protein	1.03994	7.53313e-06
Zm00001d042111	AT2G41370	Ankyrin repeat family protein / BTB/POZ domain-containing protein	-1.36733	7.56105e-06
Zm00001d030786	AT3G47650	DnaJ/Hsp40 cysteine-rich domain superfamily protein	-1.17284	7.62863e-06	-1.3918	0.000156425
Zm00001d051636	AT3G12120	fatty acid desaturase 2	1.19198	7.62863e-06
Zm00001d027871	AT3G57610	adenylosuccinate synthase	-1.02059	7.64334e-06	-1.78514	2.71134e-05
Zm00001d003848	AT5G47900	Protein of unknown function (DUF1624)	-1.52764	7.87829e-06			-3.00645	3.71574e-08
Zm00001d048901	AT3G47640	basic helix-loop-helix (bHLH) DNA-binding superfamily protein	2.40338	7.94142e-06	2.10546	0.00602918
Zm00001d020434	AT1G70760	inorganic carbon transport protein-related	-3.22816	7.97958e-06	-1.56052	8.22147e-05	-1.38059	0.000286745
Zm00001d050195	AT4G31550	WRKY DNA-binding protein 11	1.40655	8.02752e-06
Zm00001d010832	AT5G03170	FASCICLIN-like arabinogalactan-protein 11	-6.12099	8.08397e-06
Zm00001d028866	AT4G02100	Heat shock protein DnaJ with tetratricopeptide repeat	1.11091	8.24519e-06			1.2815	0.0388156
Zm00001d014284	AT1G23360	S-adenosyl-L-methionine-dependent methyltransferases superfamily protein	-1.49114	8.33783e-06	-1.16926	0.0123587	-1.81882	6.74275e-07
Zm00001d035657	AT2G28840	XB3 ortholog 1 in Arabidopsis thaliana	1.111	8.39015e-06
Zm00001d009877	AT3G46780	plastid transcriptionally active 16	-1.59963	8.43859e-06	-2.02469	4.56895e-09	-1.26214	0.00665961
Zm00001d042325	AT4G22190	0	1.07532	8.45023e-06
Zm00001d013240	AT3G29185	Domain of unknown function (DUF3598)	-1.60981	8.45023e-06	-1.51778	0.000229773
Zm00001d011764	AT4G13260	Flavin-binding monooxygenase family protein	1.98811	8.45402e-06	1.89866	0.0234367
Zm00001d034543	AT4G02770	photosystem I subunit D-1	-1.04316	8.53154e-06	-2.31491	2.18099e-08	-1.6062	3.26033e-06
Zm00001d041595	AT3G17170	Translation elongation factor EF1B/ribosomal protein S6 family protein	-1.31477	8.7805e-06	-1.08581	0.0190824
Zm00001d018034	AT1G74470	Pyridine nucleotide-disulphide oxidoreductase family protein	-1.17561	8.7805e-06	-2.06539	3.55965e-08	-1.64877	2.28309e-06
Zm00001d034345	AT4G05390	root FNR 1	-1.06065	8.81581e-06	-1.48044	0.000220794
Zm00001d006871	AT3G04770	40s ribosomal protein SA B	-1.01611	9.33707e-06	-2.4635	1.01559e-13
Zm00001d052903	AT1G76490	hydroxy methylglutaryl CoA reductase 1	1.33045	9.40319e-06
Zm00001d029039	AT3G10670	non-intrinsic ABC protein 7	-1.18527	1.01685e-05	-1.6258	2.71643e-06
Zm00001d047758	AT3G45640	mitogen-activated protein kinase 3	1.5573	1.02567e-05
Zm00001d041387	AT3G18930	RING/U-box superfamily protein	1.726	1.03647e-05
Zm00001d014625	AT3G28580	P-loop containing nucleoside triphosphate hydrolases superfamily protein	1.4407	1.05858e-05			1.90967	0.00817061
Zm00001d024913	AT1G62770	Plant invertase/pectin methylesterase inhibitor superfamily protein	1.32659	1.08337e-05
Zm00001d044208	AT5G08610	P-loop containing nucleoside triphosphate hydrolases superfamily protein	-1.12755	1.08337e-05	-1.4839	0.000563801
Zm00001d029777	AT2G17230	EXORDIUM like 5	1.1119	1.14019e-05			2.27426	0.0360711
Zm00001d032672	AT2G28410	0	1.78355	1.17797e-05
Zm00001d005895	AT3G22930	calmodulin-like 11	-1.85245	1.20244e-05	-1.2912	0.0037338
Zm00001d006287	AT4G27090	Ribosomal protein L14	-1.00159	1.31268e-05	-2.25082	4.72797e-11
Zm00001d045620	AT1G76100	plastocyanin 1	-1.80861	1.31365e-05	-2.24816	2.45457e-08	-1.65606	3.76371e-05
Zm00001d031837	AT5G10440	cyclin d4;2	1.27904	1.31981e-05
Zm00001d029124	AT5G27700	Ribosomal protein S21e	-1.02424	1.33601e-05	-1.95403	2.48557e-08
Zm00001d044925	AT2G47400	CP12 domain-containing protein 1	-3.39844	1.36605e-05	-2.16149	5.7756e-10
Zm00001d032156	AT4G30950	fatty acid desaturase 6	-1.05101	1.38801e-05	-1.3598	0.00051418	-1.67999	5.72898e-06
Zm00001d014412	AT1G79060	0	1.38508	1.43133e-05
Zm00001d050368	AT1G14900	high mobility group A	1.14141	1.44648e-05
Zm00001d039607	AT4G15550	indole-3-acetate beta-D-glucosyltransferase	1.89133	1.45427e-05			1.98484	0.00832135
Zm00001d033481	0	0	2.2451	1.50086e-05
Zm00001d002137	0	0	1.53251	1.51144e-05
Zm00001d025141	AT5G57150	basic helix-loop-helix (bHLH) DNA-binding superfamily protein	7.56977	1.51294e-05
Zm00001d042268	AT5G13290	Protein kinase superfamily protein	1.05107	1.53151e-05
Zm00001d040173	AT1G75290	NAD(P)-binding Rossmann-fold superfamily protein	-1.84252	1.54065e-05
Zm00001d018292	0	0	1.47107	1.54065e-05
Zm00001d016559	AT1G05350	NAD(P)-binding Rossmann-fold superfamily protein	-1.08719	1.55868e-05
Zm00001d032229	AT5G16040	Regulator of chromosome condensation (RCC1) family protein	-1.16235	1.59031e-05	-1.75662	5.59586e-06
Zm00001d014608	AT2G18980	Peroxidase superfamily protein	1.14822	1.60217e-05			2.33945	0.00880796
Zm00001d023699	AT2G35370	glycine decarboxylase complex H	-1.54246	1.63597e-05	-1.48715	2.52293e-05
Zm00001d021764	AT2G20890	photosystem II reaction center PSB29 protein	-1.10009	1.64292e-05	-1.04916	0.016367	-1.87339	2.22972e-07
Zm00001d020653	AT2G41940	zinc finger protein 8	2.01398	1.65084e-05
Zm00001d011312	AT2G26730	Leucine-rich repeat protein kinase family protein	1.33602	1.65496e-05
Zm00001d010936	0	0	1.86691	1.68239e-05
Zm00001d023402	AT1G68670	myb-like transcription factor family protein	-3.48241	1.68379e-05	-7.29048	0.000444276	-8.06454	3.36602e-05
Zm00001d032295	AT1G78080	related to AP2 4	1.50881	1.73773e-05
Zm00001d024030	AT1G78170	0	1.22961	1.73785e-05
Zm00001d030328	AT3G02610	Plant stearoyl-acyl-carrier-protein desaturase family protein	1.17507	1.74108e-05
Zm00001d005446	AT2G20260	photosystem I subunit E-2	-1.06716	1.78976e-05	-1.46521	1.32148e-05	-1.40088	0.000113171
Zm00001d029031	AT5G24910	cytochrome P450, family 714, subfamily A, polypeptide 1	1.63071	1.82929e-05	1.7848	6.85302e-06
Zm00001d034776	AT1G56070	Ribosomal protein S5/Elongation factor G/III/V family protein	-1.39619	1.84052e-05	-1.90577	9.5045e-07
Zm00001d029745	AT2G46820	photosystem I P subunit	-1.16742	1.87549e-05	-1.10972	0.00233759
Zm00001d039514	AT3G21360	2-oxoglutarate (2OG) and Fe(II)-dependent oxygenase superfamily protein	-1.47895	1.89345e-05	-1.2253	0.00393083
Zm00001d033624	AT1G55020	lipoxygenase 1	1.0805	2.00007e-05
Zm00001d001812	AT3G04550	0	-1.35625	2.04605e-05	-2.32175	1.01631e-08
Zm00001d047894	AT3G51140	Protein of unknown function (DUF3353)	-1.04414	2.04605e-05	-1.56788	4.11873e-05
Zm00001d030090	AT2G23910	NAD(P)-binding Rossmann-fold superfamily protein	1.52929	2.06199e-05			1.20878	0.0125502
Zm00001d007845	AT1G10020	Protein of unknown function (DUF1005)	1.63114	2.08979e-05
Zm00001d023565	AT1G58100	TCP family transcription factor	1.22172	2.13893e-05
Zm00001d002377	AT3G10700	galacturonic acid kinase	-1.26418	2.15173e-05
Zm00001d052101	AT5G20720	chaperonin 20	-1.00613	2.20809e-05	-1.92416	3.27749e-08
Zm00001d017869	AT5G10770	Eukaryotic aspartyl protease family protein	-5.0872	2.23854e-05
Zm00001d010079	AT2G39980	HXXXD-type acyl-transferase family protein	-1.42405	2.27603e-05	-2.06029	4.55007e-06
Zm00001d046865	AT5G57800	Fatty acid hydroxylase superfamily	1.22721	2.28814e-05
Zm00001d007465	AT4G37740	growth-regulating factor 2	1.2091	2.3166e-05
Zm00001d039566	AT5G12020	17.6 kDa class II heat shock protein	-1.81694	2.3166e-05	-1.70385	0.0145427
Zm00001d035056	AT1G71691	GDSL-like Lipase/Acylhydrolase superfamily protein	1.537	2.34583e-05
Zm00001d033709	AT2G02850	plantacyanin	1.25911	2.40259e-05
Zm00001d019228	AT1G05300	zinc transporter 5 precursor	-2.55188	2.41186e-05
Zm00001d048004	AT4G37750	Integrase-type DNA-binding superfamily protein	1.28909	2.41186e-05
Zm00001d025005	AT4G28720	Flavin-binding monooxygenase family protein	1.42954	2.4759e-05
Zm00001d016185	AT5G05340	Peroxidase superfamily protein	-1.33883	2.4768e-05
Zm00001d038047	AT5G14910	Heavy metal transport/detoxification superfamily protein	-1.11119	2.55695e-05	-1.61238	2.72767e-06	-1.70673	1.37168e-05
Zm00001d022544	AT5G19370	rhodanese-like domain-containing protein / PPIC-type PPIASE domain-containing protein	-1.07858	2.56767e-05	-1.60662	5.94862e-06
Zm00001d046596	AT3G22142	Bifunctional inhibitor/lipid-transfer protein/seed storage 2S albumin superfamily protein	-1.02209	2.59547e-05	-4.08566	2.25912e-23
Zm00001d006650	0	0	1.30158	2.59947e-05
Zm00001d031796	AT3G16770	ethylene-responsive element binding protein	5.72319	2.62216e-05
Zm00001d026061	AT3G52525	ovate family protein 6	1.89158	2.62216e-05
Zm00001d048284	AT5G21920	YGGT family protein	-1.08868	2.67238e-05	-1.84641	1.87299e-07
Zm00001d014016	AT2G37210	lysine decarboxylase family protein	2.62131	2.71917e-05	2.8698	0.000689026
Zm00001d049343	AT3G21200	proton gradient regulation 7	-1.03975	2.7758e-05	-1.14146	0.00514418
Zm00001d002762	AT4G17500	ethylene responsive element binding factor 1	2.18631	2.84525e-05
Zm00001d019712	AT5G67300	myb domain protein r1	1.58311	2.98353e-05
Zm00001d012005	AT1G27320	histidine kinase 3	1.13975	2.98551e-05	1.30785	0.0310274
Zm00001d037328	AT1G68530	3-ketoacyl-CoA synthase 6	-1.18651	3.00693e-05
Zm00001d037775	AT1G67280	Glyoxalase/Bleomycin resistance protein/Dioxygenase superfamily protein	-1.06481	3.00693e-05	-1.06647	0.00765299
Zm00001d022557	AT1G56430	nicotianamine synthase 4	-3.20778	3.01904e-05	-3.32736	2.45194e-09	-1.24178	0.00182524
Zm00001d003927	AT5G14070	Thioredoxin superfamily protein	2.21563	3.10712e-05
Zm00001d024148	AT1G15980	NDH-dependent cyclic electron flow 1	-2.29395	3.14829e-05			-1.11752	0.0196085
Zm00001d053743	0	0	-1.02693	3.14829e-05	-1.59096	3.54174e-06
Zm00001d011513	AT3G27850	ribosomal protein L12-C	-1.12721	3.18611e-05	-1.44562	3.37958e-05
Zm00001d026252	AT4G31550	WRKY DNA-binding protein 11	1.20644	3.22679e-05
Zm00001d018891	AT3G03710	polyribonucleotide nucleotidyltransferase, putative	-1.16329	3.23166e-05
Zm00001d034486	AT5G18570	GTP1/OBG family protein	-1.06149	3.25199e-05
Zm00001d005757	AT5G15210	homeobox protein 30	1.09567	3.261e-05
Zm00001d030303	AT4G38660	Pathogenesis-related thaumatin superfamily protein	1.08068	3.43963e-05
Zm00001d052208	AT5G10310	0	1.20383	3.45264e-05
Zm00001d015918	0	0	-1.22259	3.45853e-05	-2.34468	3.46844e-06
Zm00001d049684	AT4G00820	IQ-domain 17	1.16997	3.61629e-05
Zm00001d002362	AT1G13270	methionine aminopeptidase 1B	-1.27944	3.7625e-05	-1.12603	0.00664283
Zm00001d040260	0	0	1.14091	3.7625e-05
Zm00001d046940	AT5G45680	FK506-binding protein 13	-1.5113	3.8141e-05	-1.6348	2.72728e-06	-1.12912	0.0125105
Zm00001d006704	AT3G07810	RNA-binding (RRM/RBD/RNP motifs) family protein	-1.22359	3.85311e-05
Zm00001d017409	AT4G36240	GATA transcription factor 7	1.03434	3.85768e-05
Zm00001d027769	AT3G54660	glutathione reductase	-1.0272	3.88635e-05	-1.36253	0.000326787
Zm00001d005454	0	0	1.03332	3.90753e-05
Zm00001d020220	AT1G18870	isochorismate synthase 2	-1.61373	3.94687e-05
Zm00001d009103	AT2G47520	Integrase-type DNA-binding superfamily protein	1.55135	4.01064e-05
Zm00001d020544	AT5G15948	conserved peptide upstream open reading frame 10	-1.1057	4.0443e-05	-2.41094	2.88437e-06
Zm00001d006103	AT2G28380	dsRNA-binding protein 2	1.03664	4.07714e-05			1.36499	0.02755
Zm00001d042196	AT2G47810	nuclear factor Y, subunit B5	4.25434	4.07714e-05
Zm00001d049071	AT4G25980	Peroxidase superfamily protein	-2.1465	4.07714e-05
Zm00001d045454	AT3G54780	Zinc finger (C3HC4-type RING finger) family protein	-1.99721	4.07714e-05	-1.16991	0.00849251
Zm00001d030661	AT3G22810	Plant protein of unknown function (DUF828) with plant pleckstrin homology-like region	1.70507	4.08588e-05
Zm00001d024830	AT2G47940	DEGP protease 2	-1.02628	4.19953e-05
Zm00001d032331	AT3G01480	cyclophilin 38	-1.15179	4.20455e-05	-1.04496	0.00662941	-1.5285	0.000701377
Zm00001d014368	AT1G30280	Chaperone DnaJ-domain superfamily protein	1.79339	4.24434e-05
Zm00001d046254	AT1G29670	GDSL-like Lipase/Acylhydrolase superfamily protein	1.70329	4.27667e-05
Zm00001d008588	AT3G18270	cytochrome P450, family 77, subfamily A, polypeptide 5 pseudogene	-3.46384	4.30019e-05	-3.28062	1.24073e-05
Zm00001d046170	AT2G42600	phosphoenolpyruvate carboxylase 2	-1.5807	4.30019e-05	-3.15441	9.93616e-25	-2.17539	1.23455e-05
Zm00001d042044	AT2G45770	signal recognition particle receptor protein, chloroplast (FTSY)	-1.14485	4.48668e-05	-1.32735	0.000369919
Zm00001d012146	AT1G24330	ARM repeat superfamily protein	1.2509	4.52054e-05
Zm00001d042588	AT4G27950	cytokinin response factor 4	1.26271	4.59014e-05
Zm00001d031636	AT1G27950	glycosylphosphatidylinositol-anchored lipid protein transfer 1	1.09603	4.59974e-05
Zm00001d039710	AT3G08710	thioredoxin H-type 9	1.58556	4.60017e-05
Zm00001d006663	AT3G61470	photosystem I light harvesting complex gene 2	-1.11912	4.67077e-05	-1.51994	8.3881e-06	-1.41106	0.000195464
Zm00001d010255	AT2G44100	guanosine nucleotide diphosphate dissociation inhibitor 1	-1.00514	4.73965e-05
Zm00001d032560	AT4G27460	Cystathionine beta-synthase (CBS) family protein	1.25868	4.76415e-05
Zm00001d043325	AT2G34640	plastid transcriptionally active 12	-1.25583	4.82209e-05	-1.05893	0.0434106
Zm00001d011202	AT1G17550	homology to ABI2	1.39813	4.82926e-05
Zm00001d037094	AT2G42840	protodermal factor 1	1.13693	4.87314e-05
Zm00001d040567	AT3G17510	CBL-interacting protein kinase 1	-1.04765	4.88661e-05			-1.50319	0.00411701
Zm00001d020775	AT5G21222	protein kinase family protein	-1.03159	4.90875e-05	-1.21999	0.000782938
Zm00001d000310	AT3G15810	Protein of unknown function (DUF567)	-1.24002	5.06272e-05	-2.90609	1.11767e-07	-1.44253	0.00183578
Zm00001d021951	AT4G16490	ARM repeat superfamily protein	1.07419	5.34295e-05
Zm00001d042847	AT3G54090	fructokinase-like 1	-1.09006	5.34298e-05	-1.50744	1.26934e-05
Zm00001d043039	AT2G30370	allergen-related	1.16355	5.56613e-05
Zm00001d000126	AT3G56500	serine-rich protein-related	-1.04126	5.59348e-05	-1.39186	0.000684996	-2.1859	3.26033e-06
Zm00001d003569	AT4G02600	Seven transmembrane MLO family protein	3.02937	5.61509e-05
Zm00001d031899	AT5G58330	lactate/malate dehydrogenase family protein	-1.21392	5.77025e-05			-1.21213	0.00923873
Zm00001d047340	AT3G25780	allene oxide cyclase 3	1.10679	5.9139e-05			1.13743	0.0188828
Zm00001d039379	AT1G53210	sodium/calcium exchanger family protein / calcium-binding EF hand family protein	-1.11688	5.9301e-05	-1.35064	0.00214522
Zm00001d025993	0	0	-1.55882	6.15776e-05
Zm00001d026268	AT1G32910	HXXXD-type acyl-transferase family protein	-7.69809	6.29067e-05
Zm00001d002811	AT5G66320	GATA transcription factor 5	1.00029	6.35685e-05
Zm00001d017241	AT5G61380	CCT motif -containing response regulator protein	1.05367	6.40177e-05
Zm00001d009134	AT2G24580	FAD-dependent oxidoreductase family protein	-1.59407	6.40177e-05	-1.52422	0.00182844
Zm00001d028260	0	0	-4.06459	6.62029e-05	-1.91893	0.0428082
Zm00001d053593	0	0	1.01055	6.71541e-05
Zm00001d035965	AT3G13960	growth-regulating factor 5	1.06417	6.79081e-05
Zm00001d006581	AT4G28100	0	1.09989	6.99191e-05
Zm00001d015992	AT4G29010	Enoyl-CoA hydratase/isomerase family	-1.00774	7.33089e-05
Zm00001d007117	AT5G18570	GTP1/OBG family protein	-1.01854	7.41876e-05	-1.11972	0.00835166
Zm00001d044130	AT1G75350	Ribosomal protein L31	-1.02193	7.57016e-05	-1.57361	2.59321e-06	-1.3142	0.0027454
Zm00001d042536	AT1G06020	pfkB-like carbohydrate kinase family protein	-1.01619	7.60792e-05	-1.06176	0.00772392
Zm00001d010066	AT4G02830	0	1.17768	7.64623e-05
Zm00001d053925	AT3G61870	0	-1.37798	7.6722e-05	-1.78589	1.73992e-06
Zm00001d018274	AT5G49030	tRNA synthetase class I (I, L, M and V) family protein	-1.15573	8.02125e-05
Zm00001d002939	AT1G22610	C2 calcium/lipid-binding plant phosphoribosyltransferase family protein	-2.39797	8.25739e-05
Zm00001d028414	AT4G12060	Double Clp-N motif protein	-1.40554	8.29198e-05	-1.87317	1.13343e-07
Zm00001d026599	AT1G15820	light harvesting complex photosystem II subunit 6	-1.22502	8.62579e-05	-1.6981	3.78573e-05	-1.96322	8.78932e-08
Zm00001d027999	AT1G60600	UbiA prenyltransferase family protein	-1.23788	8.77175e-05
Zm00001d015705	AT3G15110	0	-1.03375	8.86361e-05	-1.19422	0.000956808
Zm00001d016095	AT3G06120	basic helix-loop-helix (bHLH) DNA-binding superfamily protein	1.9978	8.86361e-05
Zm00001d028916	AT3G17100	sequence-specific DNA binding transcription factors	1.11733	9.00076e-05
Zm00001d006750	AT5G59845	Gibberellin-regulated family protein	1.11144	9.04765e-05	1.03022	0.0228262
Zm00001d034433	0	0	1.05018	9.07076e-05
Zm00001d027425	AT2G45660	AGAMOUS-like 20	1.09332	9.21519e-05
Zm00001d048238	AT5G62440	Protein of unknown function (DUF3223)	-1.00244	9.43398e-05	-2.1542	6.99668e-06
Zm00001d035005	AT1G22030	0	1.47362	9.45811e-05
Zm00001d035092	AT1G01080	RNA-binding (RRM/RBD/RNP motifs) family protein	-1.17107	9.46333e-05	-1.68442	2.00916e-06
Zm00001d015126	AT3G49580	response to low sulfur 1	-3.74829	9.97362e-05
Zm00001d054000	AT3G18180	Glycosyltransferase family 61 protein	1.3955	0.000101134	1.21386	0.0174426	1.94664	0.00587685
Zm00001d033050	AT3G43440	jasmonate-zim-domain protein 11	5.47637	0.000102028
Zm00001d047269	AT1G17455	ELF4-like 4	1.55856	0.000102028
Zm00001d028229	AT1G51405	myosin-related	1.15546	0.00010213
Zm00001d033558	AT1G27150	Tetratricopeptide repeat (TPR)-like superfamily protein	-1.67452	0.00010213	-2.68955	5.38642e-07	-1.97887	4.61812e-05
Zm00001d008573	AT5G37770	EF hand calcium-binding protein family	1.24915	0.000110762
Zm00001d015008	AT5G17310	UDP-glucose pyrophosphorylase 2	-1.08898	0.000111165
Zm00001d012581	AT5G53900	Serine/threonine-protein kinase WNK (With No Lysine)-related	1.23989	0.000112886
Zm00001d010715	AT2G30570	photosystem II reaction center W	-1.24173	0.000117223	-1.54707	4.44947e-05
Zm00001d037480	AT5G20250	Raffinose synthase family protein	-1.48815	0.000117539	-1.78802	9.2115e-07
Zm00001d002880	AT1G80560	isopropylmalate dehydrogenase 2	-1.058	0.000118233	-1.82322	2.90056e-05	-1.31322	0.0179667
Zm00001d016590	AT5G13170	senescence-associated gene 29	1.32315	0.000119083
Zm00001d023566	AT1G35510	O-fucosyltransferase family protein	1.15567	0.000120671	1.13501	0.018583
Zm00001d047424	AT5G07990	Cytochrome P450 superfamily protein	-2.13018	0.000121697
Zm00001d023340	AT3G08740	elongation factor P (EF-P) family protein	-1.09714	0.000121911	-1.30994	0.000191773
Zm00001d012708	AT4G21190	Pentatricopeptide repeat (PPR) superfamily protein	-1.06497	0.000123029	-1.22676	0.00138115
Zm00001d028139	AT5G66730	C2H2-like zinc finger protein	1.2862	0.000125384
Zm00001d013676	AT5G06510	nuclear factor Y, subunit A10	1.57851	0.000125384	2.2686	8.40382e-07
Zm00001d048263	AT1G74950	TIFY domain/Divergent CCT motif family protein	4.06373	0.000125557
Zm00001d027518	AT2G47450	chloroplast signal recognition particle component (CAO)	-1.10339	0.000127368	-1.86816	1.76658e-06
Zm00001d045657	AT1G73540	nudix hydrolase homolog 21	1.24286	0.000128643
Zm00001d018031	AT1G69530	expansin A1	1.03812	0.000129063
Zm00001d035400	AT4G05200	cysteine-rich RLK (RECEPTOR-like protein kinase) 25	2.4742	0.000129063
Zm00001d016036	AT3G24590	plastidic type i signal peptidase 1	-1.04605	0.000129918	-1.53343	3.07859e-05
Zm00001d047532	AT1G03600	photosystem II family protein	-1.65711	0.000134056	-2.11028	7.26071e-07	-1.88908	3.2263e-08
Zm00001d049660	0	0	1.27085	0.000140678
Zm00001d036431	AT1G62770	Plant invertase/pectin methylesterase inhibitor superfamily protein	1.12118	0.000146063
Zm00001d052772	AT1G56580	Protein of unknown function, DUF538	-7.4914	0.00014853
Zm00001d014467	AT1G05260	Peroxidase superfamily protein	-1.68392	0.000149102
Zm00001d019311	AT3G02875	Peptidase M20/M25/M40 family protein	1.0708	0.000150385	-1.0893	0.0431325
Zm00001d016256	AT2G42840	protodermal factor 1	-1.81863	0.000150513
Zm00001d003797	AT2G27510	ferredoxin 3	-1.09063	0.000151712	-1.80458	1.19036e-06
Zm00001d048611	AT5G02380	metallothionein 2B	-3.02684	0.000153444
Zm00001d004881	AT3G52525	ovate family protein 6	1.49576	0.000154297
Zm00001d044189	AT1G64140	0	-1.086	0.000155535
Zm00001d042578	AT4G02600	Seven transmembrane MLO family protein	1.17178	0.0001586	1.53611	0.0276224
Zm00001d002158	AT4G10265	Wound-responsive family protein	-1.6219	0.000164038
Zm00001d050905	AT1G23220	Dynein light chain type 1 family protein	1.05387	0.000164038
Zm00001d016926	AT5G64940	ABC2 homolog 13	-1.0731	0.000164038			-1.41391	0.00159078
Zm00001d010179	AT5G67360	Subtilase family protein	-4.10803	0.000164038
Zm00001d017982	AT1G70070	DEAD/DEAH box helicase, putative	-1.24683	0.000171977
Zm00001d034699	AT3G09210	plastid transcriptionally active 13	-1.39519	0.00017602	-1.28724	0.00164147
Zm00001d039414	AT2G25770	Polyketide cyclase/dehydrase and lipid transport superfamily protein	1.21895	0.000181041
Zm00001d047614	AT3G17100	sequence-specific DNA binding transcription factors	1.13178	0.000182222
Zm00001d035475	AT3G45300	isovaleryl-CoA-dehydrogenase	-1.08822	0.000182395	-1.00306	0.0203982
Zm00001d024241	AT4G21445	0	-1.36641	0.000183734	-1.66752	2.72767e-06
Zm00001d013163	AT1G10020	Protein of unknown function (DUF1005)	1.1183	0.00018634
Zm00001d012294	AT1G08320	bZIP transcription factor family protein	2.18838	0.00018749
Zm00001d049989	AT5G17540	HXXXD-type acyl-transferase family protein	1.28734	0.000188135
Zm00001d020358	AT5G62560	RING/U-box superfamily protein with ARM repeat domain	1.23129	0.000191884
Zm00001d036917	AT5G43810	Stabilizer of iron transporter SufD / Polynucleotidyl transferase	1.15207	0.000192597
Zm00001d034900	AT4G22890	PGR5-LIKE A	-1.40542	0.000193361	-1.00203	0.00779286	-1.26817	0.000687843
Zm00001d018698	AT2G03500	Homeodomain-like superfamily protein	-1.89312	0.00019579	-1.64013	0.0022134
Zm00001d017065	AT5G49120	Protein of unknown function (DUF581)	1.60138	0.000196712
Zm00001d045946	AT5G23100	Protein of unknown function, DUF617	1.43734	0.000196712
Zm00001d052918	AT2G23530	Zinc-finger domain of monoamine-oxidase A repressor R1	1.08613	0.000197562
Zm00001d023984	AT1G33811	GDSL-like Lipase/Acylhydrolase superfamily protein	1.6639	0.000204482	2.02084	0.0278272
Zm00001d009891	AT3G06840	0	1.17551	0.00020459
Zm00001d004506	AT3G26330	cytochrome P450, family 71, subfamily B, polypeptide 37	1.98085	0.000207206
Zm00001d033602	AT3G20910	nuclear factor Y, subunit A9	1.12012	0.000216784	1.50835	0.00366999
Zm00001d029814	AT2G36870	xyloglucan endotransglucosylase/hydrolase 32	-3.79759	0.000218934			-1.16221	0.0123732
Zm00001d031275	AT1G13635	DNA glycosylase superfamily protein	-4.84661	0.000218934	3.10255	0.000253403
Zm00001d053268	AT5G50780	Histidine kinase-, DNA gyrase B-, and HSP90-like ATPase family protein	1.91308	0.000218934
Zm00001d031799	AT2G34460	NAD(P)-binding Rossmann-fold superfamily protein	-1.18333	0.000223681	-1.35733	0.000330127
Zm00001d033605	AT2G37210	lysine decarboxylase family protein	1.24033	0.00022599
Zm00001d003607	AT3G18150	RNI-like superfamily protein	1.62181	0.000226178
Zm00001d046958	AT1G31040	PLATZ transcription factor family protein	1.30535	0.000230609
Zm00001d003663	AT1G36390	Co-chaperone GrpE family protein	-1.06391	0.000231289	-1.76986	3.38218e-06	-1.10049	0.0412867
Zm00001d008974	AT1G79900	Mitochondrial substrate carrier family protein	3.77723	0.000234657			1.51623	0.0322226
Zm00001d038718	AT2G16060	hemoglobin 1	-3.38747	0.00023628	-4.48797	3.67514e-08	-5.19267	4.08726e-32
Zm00001d006232	AT4G34940	armadillo repeat only 1	1.41421	0.000239054
Zm00001d027938	AT4G33330	plant glycogenin-like starch initiation protein 3	-2.14216	0.000247672			2.08777	0.00247692
Zm00001d015798	AT2G04160	Subtilisin-like serine endopeptidase family protein	-1.41419	0.000247672			1.59315	0.0124677
Zm00001d002649	AT1G14600	Homeodomain-like superfamily protein	1.60679	0.000248409
Zm00001d039434	AT4G18960	K-box region and MADS-box transcription factor family protein	2.13194	0.000248409
Zm00001d048621	AT1G17840	white-brown complex homolog protein 11	1.57003	0.000248409
Zm00001d031662	AT1G28050	B-box type zinc finger protein with CCT domain	1.00358	0.000250636			1.50444	0.00526677
Zm00001d036340	AT5G23120	photosystem II stability/assembly factor, chloroplast (HCF136)	-1.07381	0.000252235	-1.44222	1.19662e-05	-1.78777	0.0037913
Zm00001d044153	AT3G14680	cytochrome P450, family 72, subfamily A, polypeptide 14	2.01062	0.000254242
Zm00001d053746	AT1G80840	WRKY DNA-binding protein 40	6.77444	0.00025544
Zm00001d041576	AT5G59780	myb domain protein 59	1.31	0.000257815	1.4923	0.0497857
Zm00001d023833	AT5G63310	nucleoside diphosphate kinase 2	-1.06639	0.000262544	-1.29765	0.00378184
Zm00001d002673	AT1G47670	Transmembrane amino acid transporter family protein	1.30676	0.000274113
Zm00001d003068	AT1G08650	phosphoenolpyruvate carboxylase kinase 1	1.45104	0.000274767
Zm00001d021736	AT3G03050	cellulose synthase-like D3	-2.11823	0.000282851
Zm00001d011499	AT4G27950	cytokinin response factor 4	1.02823	0.00028297
Zm00001d002597	AT2G46710	Rho GTPase activating protein with PAK-box/P21-Rho-binding domain	1.07335	0.000283188
Zm00001d004509	AT1G70080	Terpenoid cyclases/Protein prenyltransferases superfamily protein	7.16463	0.000287816
Zm00001d020497	AT4G30960	SOS3-interacting protein 3	1.08169	0.00029358
Zm00001d005740	AT1G68810	basic helix-loop-helix (bHLH) DNA-binding superfamily protein	1.22774	0.000298838
Zm00001d033473	AT4G26370	antitermination NusB domain-containing protein	-1.17858	0.000310639	-1.21541	0.00227243
Zm00001d052683	AT4G35150	O-methyltransferase family protein	-6.80014	0.000310639			2.90074	0.00500849
Zm00001d002614	AT1G63010	Major Facilitator Superfamily with SPX (SYG1/Pho81/XPR1) domain-containing protein	-1.04936	0.000313129
Zm00001d018749	AT1G10020	Protein of unknown function (DUF1005)	1.30518	0.00031907
Zm00001d026440	AT1G80450	VQ motif-containing protein	1.61627	0.000330163
Zm00001d014253	AT1G74950	TIFY domain/Divergent CCT motif family protein	7.14404	0.000336909
Zm00001d001964	AT1G19840	SAUR-like auxin-responsive protein family	1.63319	0.00033929
Zm00001d047916	AT1G12330	0	1.2956	0.000339359
Zm00001d052985	0	0	1.19577	0.000351019	2.07792	0.000580709
Zm00001d037057	AT2G39130	Transmembrane amino acid transporter family protein	-7.17598	0.00035522			-5.28775	9.02376e-11
Zm00001d019696	AT5G67260	CYCLIN D3;2	1.11954	0.00036096
Zm00001d040148	AT1G10585	basic helix-loop-helix (bHLH) DNA-binding superfamily protein	1.45343	0.000368319
Zm00001d017784	AT4G24660	homeobox protein 22	1.10008	0.000369249
Zm00001d008737	AT5G20060	alpha/beta-Hydrolases superfamily protein	-1.07381	0.000373646	-1.85649	0.0229427
Zm00001d002144	AT1G34245	Putative membrane lipoprotein	1.89076	0.000382985
Zm00001d016876	AT3G14180	sequence-specific DNA binding transcription factors	1.06406	0.000387072
Zm00001d018298	AT1G54050	HSP20-like chaperones superfamily protein	1.31687	0.000388764
Zm00001d025082	AT4G38650	Glycosyl hydrolase family 10 protein	1.10341	0.00038944
Zm00001d022630	AT1G14220	Ribonuclease T2 family protein	-4.69431	0.000390307	-3.99527	2.12115e-18	-1.25215	0.0211466
Zm00001d000164	AT1G32060	phosphoribulokinase	-3.44394	0.000395901	-1.87656	5.51846e-06
Zm00001d034977	AT3G44220	Late embryogenesis abundant (LEA) hydroxyproline-rich glycoprotein family	-3.98183	0.000401423
Zm00001d021056	AT5G50670	Squamosa promoter-binding protein-like (SBP domain) transcription factor family protein	1.35969	0.000401892
Zm00001d038624	0	0	1.38342	0.000402117
Zm00001d000288	AT3G23030	indole-3-acetic acid inducible 2	1.50069	0.000402271	2.3294	3.88612e-05
Zm00001d013069	AT1G08770	prenylated RAB acceptor 1.E	1.72884	0.000405484
Zm00001d047942	AT2G16700	actin depolymerizing factor 5	-1.52907	0.000415043			-2.60098	1.35965e-07
Zm00001d030109	AT2G35500	shikimate kinase like 2	-1.04341	0.000418362	-1.24367	0.00143618
Zm00001d043699	AT3G21330	basic helix-loop-helix (bHLH) DNA-binding superfamily protein	1.60278	0.000420506
Zm00001d039840	AT5G48930	hydroxycinnamoyl-CoA shikimate/quinate hydroxycinnamoyl transferase	1.05994	0.00042104
Zm00001d011773	AT5G57300	S-adenosyl-L-methionine-dependent methyltransferases superfamily protein	-1.03166	0.000421553	-1.13337	0.0168202
Zm00001d027991	AT2G22430	homeobox protein 6	1.26622	0.000426472
Zm00001d053828	AT1G30260	0	-1.09321	0.000429416			-1.87875	7.13157e-07
Zm00001d003913	AT5G52440	Bacterial sec-independent translocation protein mttA/Hcf106	-1.17466	0.000431181	-1.11082	0.00919108
Zm00001d046485	AT1G34110	Leucine-rich receptor-like protein kinase family protein	1.06217	0.000435674
Zm00001d003757	AT5G05960	Bifunctional inhibitor/lipid-transfer protein/seed storage 2S albumin superfamily protein	1.25789	0.000439169
Zm00001d014612	AT5G05810	RING/U-box superfamily protein	1.2219	0.000444268
Zm00001d032175	AT1G69600	zinc finger homeodomain 1	1.43878	0.000448198
Zm00001d006588	AT2G20890	photosystem II reaction center PSB29 protein	-1.11503	0.000450684	-1.08603	0.00950879	-2.0548	1.37435e-08
Zm00001d021569	AT3G23560	MATE efflux family protein	2.16783	0.000451052	-1.38061	0.0104619	-1.86132	0.0108396
Zm00001d044635	AT4G03600	0	1.29728	0.000453146
Zm00001d034898	AT5G51810	gibberellin 20 oxidase 2	-2.19238	0.000473267	-2.35021	0.000335416	-1.43141	0.0388156
Zm00001d009566	AT5G03170	FASCICLIN-like arabinogalactan-protein 11	1.14728	0.000478958
Zm00001d020307	AT3G57030	Calcium-dependent phosphotriesterase superfamily protein	1.22078	0.000482881
Zm00001d005456	AT3G11340	UDP-Glycosyltransferase superfamily protein	1.68717	0.000489414			2.3474	0.00252307
Zm00001d015030	AT2G17033	pentatricopeptide (PPR) repeat-containing protein	-1.20574	0.000508068	-1.4387	0.000406315
Zm00001d046405	AT5G11270	overexpressor of cationic peroxidase 3	-1.35789	0.000529715	-1.4749	0.000110154
Zm00001d039598	AT3G16000	MAR binding filament-like protein 1	-1.00661	0.000537701	-1.14586	0.00247325
Zm00001d017457	AT4G16820	alpha/beta-Hydrolases superfamily protein	1.39593	0.00054631
Zm00001d051440	0	0	2.12224	0.000556318
Zm00001d024376	AT4G31550	WRKY DNA-binding protein 11	1.31683	0.000559288
Zm00001d033310	AT5G42630	Homeodomain-like superfamily protein	1.7168	0.000563899
Zm00001d025319	AT1G45976	S-ribonuclease binding protein 1	1.24768	0.000563899
Zm00001d043477	AT4G18780	cellulose synthase family protein	-1.09836	0.000570392	1.58528	0.000114268	1.60056	0.0100538
Zm00001d017613	AT2G23770	protein kinase family protein / peptidoglycan-binding LysM domain-containing protein	1.14988	0.00057752			1.40243	0.0412734
Zm00001d023313	AT3G08570	Phototropic-responsive NPH3 family protein	1.09761	0.000585437			-2.86257	5.02691e-08
Zm00001d021998	AT3G49950	GRAS family transcription factor	1.05949	0.000588213
Zm00001d002071	0	0	1.6187	0.000595135
Zm00001d026563	AT3G15210	ethylene responsive element binding factor 4	1.49356	0.00060785
Zm00001d051020	AT2G43630	0	-1.00217	0.00060785	-1.30601	0.000382732
Zm00001d029499	AT4G16380	Heavy metal transport/detoxification superfamily protein	1.14709	0.000633584			2.02706	0.00415129
Zm00001d042886	AT1G07430	highly ABA-induced PP2C gene 2	1.57097	0.000637206
GRMZM5G836994	ATCG00040	maturase K	-1.86397	0.000637977	-1.43438	0.00527376	-1.42729	0.0330808
Zm00001d035568	AT5G26230	0	1.61326	0.000649271
Zm00001d021665	AT3G21570	0	1.91408	0.000649271
Zm00001d006608	AT1G11120	0	1.19651	0.000649468
Zm00001d045774	AT5G50140	Ankyrin repeat family protein	-1.60172	0.000651524
Zm00001d027492	AT2G40260	Homeodomain-like superfamily protein	1.5376	0.00066103
Zm00001d011422	AT3G14680	cytochrome P450, family 72, subfamily A, polypeptide 14	1.29093	0.000668493
Zm00001d026046	AT1G72210	basic helix-loop-helix (bHLH) DNA-binding superfamily protein	1.90898	0.000683475
Zm00001d049687	AT2G02450	NAC domain containing protein 35	-4.13254	0.000686349
Zm00001d018195	AT2G37460	nodulin MtN21 /EamA-like transporter family protein	-7.0706	0.000687517
Zm00001d029011	AT5G49720	glycosyl hydrolase 9A1	1.0729	0.000691544
Zm00001d033325	AT5G39660	cycling DOF factor 2	1.47263	0.000697488
Zm00001d044606	AT2G38270	CAX-interacting protein 2	-1.17953	0.000706207	-1.50134	1.95794e-05
Zm00001d015338	AT1G56020	0	1.50215	0.000714168
Zm00001d000158	AT1G03670	ankyrin repeat family protein	-2.62416	0.000715956
Zm00001d014498	AT3G02620	Plant stearoyl-acyl-carrier-protein desaturase family protein	-3.06893	0.000719779
Zm00001d029913	AT1G65680	expansin B2	-4.13344	0.000720024
Zm00001d045017	AT5G20670	Protein of unknown function (DUF1677)	1.29869	0.000723601
Zm00001d032292	AT1G78020	Protein of unknown function (DUF581)	-1.15871	0.000735886
Zm00001d018030	AT1G18730	NDH dependent flow 6	-1.11722	0.000737123	-1.23341	0.00288608
Zm00001d023455	AT5G04820	ovate family protein 13	1.34097	0.000739088
Zm00001d010078	AT2G38110	glycerol-3-phosphate acyltransferase 6	-1.14002	0.000740349
Zm00001d000038	AT2G44830	Protein kinase superfamily protein	1.23325	0.000742007
Zm00001d012621	AT1G61170	0	2.06955	0.000762455
Zm00001d018474	AT5G33370	GDSL-like Lipase/Acylhydrolase superfamily protein	-6.44889	0.000782877
Zm00001d011178	AT2G43945	0	-1.06233	0.000784245	-1.18013	0.00335418
Zm00001d035412	0	0	1.06619	0.000784402
Zm00001d031535	AT4G18750	Pentatricopeptide repeat (PPR) superfamily protein	-1.01533	0.000811183	-1.52409	2.52293e-05
Zm00001d051944	0	0	1.348	0.000816124			-1.32203	0.031908
Zm00001d021950	AT3G07810	RNA-binding (RRM/RBD/RNP motifs) family protein	-1.04775	0.000820983
Zm00001d013861	AT2G21350	RNA-binding CRS1 / YhbY (CRM) domain protein	-1.00624	0.00082173	-2.15768	4.01222e-10
Zm00001d035486	AT2G37100	protamine P1 family protein	1.15392	0.000830398
Zm00001d015700	AT5G49890	chloride channel C	-2.63356	0.000831259	-1.82268	7.67703e-05	-1.64728	0.0261831
Zm00001d030907	AT4G33280	AP2/B3-like transcriptional factor family protein	1.06951	0.000836083	2.03802	0.000624508
Zm00001d020686	AT1G05010	ethylene-forming enzyme	-1.38424	0.000869686	-1.80873	1.12861e-06
Zm00001d052799	AT5G64260	EXORDIUM like 2	1.07913	0.000869763
Zm00001d035197	AT3G51280	Tetratricopeptide repeat (TPR)-like superfamily protein	1.11938	0.000872506
Zm00001d027335	AT1G76890	Duplicated homeodomain-like superfamily protein	-1.07964	0.000881539			2.28688	0.0289331
Zm00001d052964	AT1G03070	Bax inhibitor-1 family protein	-3.84299	0.000922029	-2.63229	0.000248044	-3.26092	1.69596e-06
Zm00001d001776	AT3G11600	0	2.0352	0.000923316
Zm00001d008397	AT2G03440	nodulin-related protein 1	-2.18537	0.000936153	-1.21083	0.00802802
Zm00001d037468	AT1G68740	EXS (ERD1/XPR1/SYG1) family protein	-3.82135	0.000951399	-3.52081	0.000175456
Zm00001d025586	AT3G47800	Galactose mutarotase-like superfamily protein	1.06565	0.000954313
Zm00001d010136	AT2G27510	ferredoxin 3	-2.92702	0.000959442	-1.91331	0.0169814
Zm00001d020459	AT3G50890	homeobox protein 28	2.60186	0.000961183	2.33938	3.30437e-06
Zm00001d038300	AT2G27690	cytochrome P450, family 94, subfamily C, polypeptide 1	-1.13635	0.000961343
Zm00001d030678	AT5G59780	myb domain protein 59	1.24072	0.000965003
Zm00001d010907	AT1G09540	myb domain protein 61	-1.828	0.000976413
Zm00001d014690	AT1G19220	auxin response factor 19	1.46826	0.000984743
Zm00001d018077	AT4G39710	FK506-binding protein 16-2	-1.19789	0.00101227	-1.4142	0.000842449	-1.1998	0.0136627
Zm00001d019399	AT5G48485	Bifunctional inhibitor/lipid-transfer protein/seed storage 2S albumin superfamily protein	-6.87277	0.00101227			-2.91351	1.213e-06
Zm00001d048189	AT1G22150	sulfate transporter 1;3	2.3695	0.00105657
Zm00001d023939	AT3G18830	polyol/monosaccharide transporter 5	-1.90731	0.00107217
Zm00001d044301	AT1G17550	homology to ABI2	1.03229	0.00110675
Zm00001d011225	0	0	1.01596	0.00111914
Zm00001d002815	AT4G37925	subunit NDH-M of NAD(P)H:plastoquinone dehydrogenase complex	-1.52748	0.00111956	-1.59767	5.45137e-05
Zm00001d011787	AT1G20850	xylem cysteine peptidase 2	-1.17204	0.00112121
Zm00001d030834	AT5G67390	0	1.22846	0.00112844
Zm00001d007882	AT3G05690	nuclear factor Y, subunit A2	2.33519	0.00113783	1.46701	0.0360278
Zm00001d017711	AT1G32060	phosphoribulokinase	-3.01603	0.00115481	-2.20043	1.96656e-05	-1.33084	0.000901961
Zm00001d051461	AT5G52510	SCARECROW-like 8	1.1697	0.00116405
Zm00001d052556	AT5G03940	chloroplast signal recognition particle 54 kDa subunit	-1.13593	0.00116406
Zm00001d022552	AT1G09250	basic helix-loop-helix (bHLH) DNA-binding superfamily protein	1.61528	0.00116665
Zm00001d038274	AT1G07280	Tetratricopeptide repeat (TPR)-like superfamily protein	1.09318	0.00117056
Zm00001d028793	AT5G05440	Polyketide cyclase/dehydrase and lipid transport superfamily protein	-1.33047	0.00117355
Zm00001d033167	AT1G69040	ACT domain repeat 4	1.15196	0.00121343
Zm00001d001774	AT5G22250	Polynucleotidyl transferase, ribonuclease H-like superfamily protein	1.70187	0.00121468
Zm00001d044217	AT5G11450	Mog1/PsbP/DUF1795-like photosystem II reaction center PsbP family protein	-1.1109	0.00122123
Zm00001d049364	AT3G20310	ethylene response factor 7	1.67608	0.00123914
Zm00001d003533	AT1G17420	lipoxygenase 3	1.27419	0.0012566
Zm00001d039691	AT4G24670	tryptophan aminotransferase related 2	1.39996	0.0012566
Zm00001d035662	0	0	-1.13256	0.00125897
Zm00001d053342	0	0	-1.22509	0.00130237			-1.03797	0.0292542
Zm00001d033148	AT1G15910	XH/XS domain-containing protein	1.02999	0.00130611	1.78182	0.0100386
Zm00001d009600	AT1G19450	Major facilitator superfamily protein	1.2944	0.00131703	1.96562	1.8568e-05
Zm00001d036169	AT5G06920	FASCICLIN-like arabinogalactan protein 21 precursor	1.83248	0.00132879
Zm00001d040725	AT1G48100	Pectin lyase-like superfamily protein	1.4106	0.00134847
Zm00001d024784	AT5G26660	myb domain protein 86	-2.01253	0.00134999			2.15112	0.0460927
Zm00001d013090	AT3G63240	DNAse I-like superfamily protein	1.15714	0.00135922	1.66214	0.0019426
Zm00001d003754	AT3G52490	Double Clp-N motif-containing P-loop nucleoside triphosphate hydrolases superfamily protein	1.34469	0.0013643
Zm00001d003840	AT3G06868	0	1.00959	0.0013658
Zm00001d027885	AT5G21920	YGGT family protein	-1.03827	0.0013737	-1.4635	6.80099e-05
Zm00001d033061	AT3G21690	MATE efflux family protein	-2.88776	0.00142997	-1.53785	0.00342344	-1.86529	1.21601e-05
Zm00001d051460	AT3G61460	brassinosteroid-responsive RING-H2	6.72107	0.00144301
Zm00001d044529	AT2G26690	Major facilitator superfamily protein	-6.78668	0.00144594	-8.35384	8.3632e-17	-8.34602	1.81304e-05
Zm00001d053094	AT1G14700	purple acid phosphatase 3	-6.78668	0.00144594
Zm00001d018429	AT3G04530	phosphoenolpyruvate carboxylase kinase 2	1.3689	0.00145162
Zm00001d043243	AT5G54630	zinc finger protein-related	1.14658	0.00146207
Zm00001d013039	AT1G03130	photosystem I subunit D-2	-1.62081	0.00146373	-1.79317	7.59587e-06	-1.22476	0.00188451
Zm00001d042560	AT1G65620	Lateral organ boundaries (LOB) domain family protein	1.48509	0.00146374
Zm00001d033150	AT2G05310	0	-1.06938	0.00148119			-1.4623	0.00257466
Zm00001d005203	AT4G27950	cytokinin response factor 4	1.05308	0.00148308
Zm00001d051325	0	0	-1.2094	0.0014991
Zm00001d014667	0	0	1.00983	0.00156
Zm00001d018255	AT1G54160	nuclear factor Y, subunit A5	1.47124	0.00156486	2.67634	2.39254e-05	2.01054	0.00189956
Zm00001d038553	AT2G30140	UDP-Glycosyltransferase superfamily protein	1.20055	0.00156825
Zm00001d040686	AT4G01800	Albino or Glassy Yellow 1	-1.09177	0.00159085			-1.74827	6.85171e-05
Zm00001d008727	AT3G15730	phospholipase D alpha 1	-1.14697	0.00166352
Zm00001d038860	AT5G56980	0	1.20204	0.00169664
Zm00001d034601	AT5G08790	NAC (No Apical Meristem) domain transcriptional regulator superfamily protein	1.4364	0.00170568
Zm00001d019513	AT3G06190	BTB-POZ and MATH domain 2	-6.18134	0.00174529
Zm00001d028230	AT5G26340	Major facilitator superfamily protein	1.30042	0.00174853
Zm00001d022464	AT2G06520	photosystem II subunit X	-1.04289	0.00175036	-1.61031	0.000266539	-1.39916	0.000537431
Zm00001d052684	AT4G35150	O-methyltransferase family protein	-6.31192	0.00175226
Zm00001d052792	AT1G78060	Glycosyl hydrolase family protein	-1.62466	0.00176362
Zm00001d021334	AT1G76080	chloroplastic drought-induced stress protein of 32 kD	-1.34355	0.00178498	-2.23129	2.39141e-06
Zm00001d028599	AT5G60020	laccase 17	-6.84943	0.00180059
Zm00001d023427	AT3G59400	enzyme binding;tetrapyrrole binding	-1.48568	0.00180238	-1.79794	0.000125714	-2.34735	1.17673e-10
Zm00001d022435	AT2G46380	Protein of unknown function (DUF3133)	2.95199	0.00182488
Zm00001d011063	AT3G09390	metallothionein 2A	-2.89148	0.00186715			-3.92231	2.42641e-16
Zm00001d038163	AT4G15530	pyruvate orthophosphate dikinase	-1.39556	0.00189141	-1.5301	0.000151262
Zm00001d042932	AT5G59790	Domain of unknown function (DUF966)	1.74994	0.0019579
Zm00001d038819	AT1G51130	Nse4, component of Smc5/6 DNA repair complex	1.18572	0.0019579	1.83882	0.00345023
Zm00001d048354	AT2G47730	glutathione S-transferase phi 8	-1.69856	0.0019579
Zm00001d018076	AT2G44670	Protein of unknown function (DUF581)	1.20054	0.00201327
Zm00001d048116	AT2G03420	0	-1.27697	0.00204243	-1.25978	0.00174021	-1.05669	0.01917
Zm00001d049174	AT5G14090	0	-2.43498	0.0020484
Zm00001d040730	AT1G09390	GDSL-like Lipase/Acylhydrolase superfamily protein	-1.34806	0.00205818
Zm00001d052628	AT2G22900	Galactosyl transferase GMA12/MNN10 family protein	1.54667	0.00214764
Zm00001d005892	AT4G34410	redox responsive transcription factor 1	6.61997	0.00216308
Zm00001d013170	AT4G37750	Integrase-type DNA-binding superfamily protein	2.65658	0.00216552
Zm00001d044605	AT5G05580	fatty acid desaturase 8	-2.82403	0.00220097
Zm00001d019505	AT5G61210	soluble N-ethylmaleimide-sensitive factor adaptor protein 33	1.09573	0.0022126			1.67779	0.00311603
Zm00001d053695	AT2G33580	Protein kinase superfamily protein	1.37775	0.00221781
Zm00001d037724	0	0	1.46072	0.00223926
Zm00001d043009	AT4G28590	0	-1.10186	0.00225314	-1.2102	0.00154053
Zm00001d007467	AT2G47220	DOMAIN OF UNKNOWN FUNCTION 724 5	1.09138	0.00225762
Zm00001d032795	AT2G20370	Exostosin family protein	1.76777	0.00226061
Zm00001d037062	AT1G29950	basic helix-loop-helix (bHLH) DNA-binding superfamily protein	1.13609	0.00229501
Zm00001d013651	AT5G04900	NYC1-like	-1.08891	0.00229807
Zm00001d029417	AT2G15730	P-loop containing nucleoside triphosphate hydrolases superfamily protein	1.02994	0.00229958
Zm00001d046934	0	0	-1.56164	0.00230248	-2.07215	0.000848023	-3.73088	1.31411e-09
Zm00001d043298	AT1G06750	P-loop containing nucleoside triphosphate hydrolases superfamily protein	2.48988	0.00233411
Zm00001d033284	AT5G64700	nodulin MtN21 /EamA-like transporter family protein	-2.7138	0.00234474
Zm00001d036255	AT3G02645	Plant protein of unknown function (DUF247)	-1.21053	0.00236609
Zm00001d029869	AT1G62520	0	1.18523	0.00237092			-1.37359	0.0374651
Zm00001d018791	AT1G75880	SGNH hydrolase-type esterase superfamily protein	-1.71917	0.00238978
Zm00001d019260	AT2G16385	0	-1.03536	0.00240611
Zm00001d052495	AT4G12080	AT-hook motif nuclear-localized protein 1	1.13989	0.00244449
Zm00001d035306	0	0	1.61917	0.00246311
Zm00001d028702	AT5G13510	Ribosomal protein L10 family protein	-1.00344	0.00246432	-2.04495	3.95953e-08
Zm00001d043523	AT2G19770	profilin 5	-1.21853	0.00247216
Zm00001d002001	AT3G22210	0	-1.21866	0.00249456	-1.66131	3.03787e-05
Zm00001d006098	AT3G23530	Cyclopropane-fatty-acyl-phospholipid synthase	-1.00586	0.00250551			1.46896	0.00901987
Zm00001d022053	AT5G09530	hydroxyproline-rich glycoprotein family protein	-6.61776	0.00251051	4.865	0.0024309
Zm00001d003712	0	0	-6.80702	0.0025121	-2.51788	0.005831
Zm00001d011656	AT5G55090	mitogen-activated protein kinase kinase kinase 15	2.81252	0.00255459
Zm00001d039987	0	0	-1.23095	0.00259025	-1.12789	0.0404616
Zm00001d031163	AT5G45170	Haloacid dehalogenase-like hydrolase (HAD) superfamily protein	-1.13727	0.00259169
Zm00001d030557	AT1G72330	alanine aminotransferase 2	-1.38841	0.00261467			-3.76059	8.08704e-16
Zm00001d049824	0	0	1.57453	0.00264264
Zm00001d048944	AT5G57960	GTP-binding protein, HflX	-1.12985	0.0026873
Zm00001d052606	AT3G52525	ovate family protein 6	1.33551	0.0027025
Zm00001d043875	AT1G51100	0	-1.41875	0.0027158	-2.64754	1.7969e-11
Zm00001d044541	AT2G45130	SPX domain gene 3	-6.05456	0.00273109			-4.36187	5.25934e-06
Zm00001d011687	AT1G51760	peptidase M20/M25/M40 family protein	3.86414	0.00274313
Zm00001d048188	0	0	3.19778	0.00278343
Zm00001d013875	0	0	-1.52498	0.00279377
Zm00001d039108	AT3G25640	Protein of unknown function, DUF617	1.03343	0.00280145
Zm00001d030765	AT5G50400	purple acid phosphatase 27	-1.28037	0.00290509
Zm00001d033090	AT1G61250	secretory carrier 3	1.16051	0.00290885	1.33787	0.000713709
Zm00001d053995	AT1G70420	Protein of unknown function (DUF1645)	3.34568	0.00292056
Zm00001d020607	AT1G56220	Dormancy/auxin associated family protein	1.84188	0.00294623			1.81554	0.00722191
Zm00001d025360	AT2G36090	F-box family protein	2.51339	0.00299266
Zm00001d033385	AT3G50760	galacturonosyltransferase-like 2	2.10968	0.00308177
Zm00001d012611	AT1G27410	DNA repair metallo-beta-lactamase family protein	1.03368	0.0030922
Zm00001d010658	AT3G12250	TGACG motif-binding factor 6	3.19094	0.00309236
Zm00001d028708	0	0	1.23579	0.00309444			1.40565	0.0335293
Zm00001d032443	AT4G24130	Protein of unknown function, DUF538	-6.64781	0.00313407	2.16729	5.86947e-06
Zm00001d002993	AT2G01918	PsbQ-like 3	-1.80623	0.00317361	-2.24707	1.4317e-08
Zm00001d039769	AT2G15530	RING/U-box superfamily protein	1.03999	0.00317361
Zm00001d028685	0	0	1.14503	0.00319677
Zm00001d009929	AT1G54780	thylakoid lumen 18.3 kDa protein	-1.20525	0.00323721	-1.23643	0.000402151	-1.75194	7.13157e-07
Zm00001d022456	AT5G05340	Peroxidase superfamily protein	-6.56579	0.00324639
Zm00001d043529	AT5G50280	Pentatricopeptide repeat (PPR) superfamily protein	-1.18899	0.00328606	-1.64296	0.000168136
Zm00001d045468	AT4G24140	alpha/beta-Hydrolases superfamily protein	-5.98166	0.00328999
Zm00001d024734	AT4G33420	Peroxidase superfamily protein	-6.52646	0.00330318
Zm00001d032132	0	0	1.10207	0.00335574			-1.5324	0.0178022
Zm00001d028122	AT4G33800	0	1.44975	0.00336049
Zm00001d044366	0	0	1.49334	0.00340405	1.4169	0.0494096
Zm00001d042087	AT3G56630	cytochrome P450, family 94, subfamily D, polypeptide 2	2.11029	0.00341694
Zm00001d027308	AT5G04460	RING/U-box superfamily protein	-1.92077	0.0034257
Zm00001d027550	AT2G17705	0	1.39557	0.00342787
Zm00001d008919	AT3G15030	TCP family transcription factor 4	1.06808	0.0034309
Zm00001d042898	AT2G39710	Eukaryotic aspartyl protease family protein	1.15337	0.00347356
Zm00001d020429	AT1G70740	Protein kinase superfamily protein	1.29675	0.00347356
Zm00001d005699	AT5G62560	RING/U-box superfamily protein with ARM repeat domain	1.10733	0.00350318
Zm00001d008329	AT4G02380	senescence-associated gene 21	-3.30976	0.0035154	-5.74395	0.000160025	-7.70935	4.01798e-05
Zm00001d047125	AT5G23870	Pectinacetylesterase family protein	-1.10001	0.00354831
Zm00001d018037	AT4G10380	NOD26-like intrinsic protein 5;1	-2.56602	0.00356674
Zm00001d017201	AT4G32060	calcium-binding EF hand family protein	-3.42633	0.00359829	-4.47035	0.018583
Zm00001d025848	AT4G13670	plastid transcriptionally active 5	-1.75573	0.0036171	-1.3269	0.00167622
Zm00001d021410	AT5G17230	PHYTOENE SYNTHASE	1.04887	0.0036171
Zm00001d006825	AT3G29770	methyl esterase 11	1.31248	0.003652
Zm00001d021995	AT5G67420	LOB domain-containing protein 37	-5.95002	0.00369863	-5.67612	0.0108007	-8.14112	6.09555e-05
Zm00001d047547	AT5G41460	Protein of unknown function (DUF604)	3.33679	0.00371136
Zm00001d019060	AT4G15560	Deoxyxylulose-5-phosphate synthase	-2.99447	0.00371665
Zm00001d031753	AT1G14630	0	1.69103	0.00372292
Zm00001d013191	AT2G26500	cytochrome b6f complex subunit (petM), putative	-1.38965	0.00375903	-2.10329	3.13246e-08	-1.36291	0.00229726
Zm00001d011878	AT2G41370	Ankyrin repeat family protein / BTB/POZ domain-containing protein	-3.41775	0.00377162
Zm00001d022044	AT1G74360	Leucine-rich repeat protein kinase family protein	2.57159	0.00377478
Zm00001d019207	AT5G08790	NAC (No Apical Meristem) domain transcriptional regulator superfamily protein	1.12267	0.00378348			1.83892	0.000238399
Zm00001d048013	AT2G23790	Protein of unknown function (DUF607)	6.43213	0.00378348	6.84865	0.000966443	2.26492	0.0204237
Zm00001d034877	AT2G35600	BREVIS RADIX-like 1	1.06137	0.00382189
Zm00001d012304	AT2G27690	cytochrome P450, family 94, subfamily C, polypeptide 1	1.2076	0.00382189
Zm00001d006610	AT3G15520	Cyclophilin-like peptidyl-prolyl cis-trans isomerase family protein	-1.01268	0.00383716			-1.76399	5.23409e-06
Zm00001d027719	AT4G35890	winged-helix DNA-binding transcription factor family protein	-1.02474	0.0038373
Zm00001d043741	AT4G26890	mitogen-activated protein kinase kinase kinase 16	2.81378	0.00386927
Zm00001d023252	AT4G03600	0	1.04875	0.00387075
Zm00001d047768	AT3G12345	0	-1.13039	0.00387508	-1.81052	2.84036e-05
Zm00001d044327	AT2G37210	lysine decarboxylase family protein	1.39927	0.00387973
Zm00001d037361	AT4G16410	0	-1.25177	0.00390999	-1.36204	0.000474048
Zm00001d017097	AT4G24750	Rhodanese/Cell cycle control phosphatase superfamily protein	-1.09843	0.00394167
Zm00001d047220	AT4G33950	Protein kinase superfamily protein	1.47127	0.0039582
Zm00001d022151	AT4G33160	F-box family protein	1.14402	0.00397093
Zm00001d004358	AT4G31650	Transcriptional factor B3 family protein	1.17321	0.00404296
Zm00001d043904	AT1G29160	Dof-type zinc finger DNA-binding family protein	1.52829	0.00404463
Zm00001d047356	AT5G51870	AGAMOUS-like 71	-1.34534	0.00405316
Zm00001d003762	AT5G04820	ovate family protein 13	1.39116	0.00410157
Zm00001d042786	AT1G08280	Glycosyltransferase family 29 (sialyltransferase) family protein	1.33991	0.00419515
Zm00001d021177	AT1G21500	0	-2.19844	0.00421295			-1.94796	1.2447e-06
Zm00001d026029	AT5G47060	Protein of unknown function (DUF581)	-1.40918	0.0042186			2.47091	0.00535457
Zm00001d004242	0	0	-3.53316	0.00426051
Zm00001d007366	AT3G48420	Haloacid dehalogenase-like hydrolase (HAD) superfamily protein	-1.09495	0.00432201			-1.30909	0.000688836
Zm00001d008819	AT3G16490	IQ-domain 26	1.41528	0.00433634
Zm00001d032120	AT2G23810	tetraspanin8	1.78083	0.00438302
Zm00001d028922	AT5G49525	0	1.39388	0.00438725
Zm00001d040186	AT1G27660	basic helix-loop-helix (bHLH) DNA-binding superfamily protein	1.49356	0.00438725
Zm00001d033279	AT4G13340	Leucine-rich repeat (LRR) family protein	-6.42897	0.00440155
Zm00001d051567	AT4G36530	alpha/beta-Hydrolases superfamily protein	1.21244	0.00444829
Zm00001d040445	AT5G56340	RING/U-box superfamily protein	1.00403	0.00445683			2.06178	0.0138214
Zm00001d041437	AT4G14750	IQ-domain 19	1.86855	0.00445683
Zm00001d053202	AT2G46660	cytochrome P450, family 78, subfamily A, polypeptide 6	1.21488	0.00447001
Zm00001d048772	AT4G11000	Ankyrin repeat family protein	-1.85414	0.00449004
Zm00001d028745	AT3G08920	Rhodanese/Cell cycle control phosphatase superfamily protein	-1.56022	0.00449416	-2.71951	7.91359e-12	-1.34553	0.00197787
Zm00001d037359	AT1G68850	Peroxidase superfamily protein	-6.42641	0.00450143	3.3944	1.1274e-05
Zm00001d010459	AT5G58380	SOS3-interacting protein 1	-6.42641	0.00450143
Zm00001d003645	AT4G24660	homeobox protein 22	1.27753	0.00456208
Zm00001d015394	AT1G31040	PLATZ transcription factor family protein	1.39396	0.00457601
Zm00001d041866	AT1G58100	TCP family transcription factor	1.16043	0.00458784
Zm00001d038453	AT3G08860	PYRIMIDINE 4	1.18787	0.00458784	1.53463	0.0289517
Zm00001d024678	AT5G54590	Protein kinase superfamily protein	1.20834	0.00463176
Zm00001d027448	AT1G47330	CBS domain-containing protein with a domain of unknown function (DUF21)	1.04278	0.00466287	1.64535	0.000187177
Zm00001d002239	0	0	2.00665	0.0050041
Zm00001d005051	AT2G30520	Phototropic-responsive NPH3 family protein	1.39681	0.00502398			-2.05599	0.0187111
Zm00001d051699	AT4G12730	FASCICLIN-like arabinogalactan 2	1.01169	0.00502585
Zm00001d015999	AT2G32230	proteinaceous RNase P 1	-1.04498	0.00503982	-1.36619	0.00600089
Zm00001d027524	AT3G12500	basic chitinase	-2.46135	0.00505383
Zm00001d003398	AT1G74830	Protein of unknown function, DUF593	1.09613	0.00519982			-1.65603	3.59966e-05
Zm00001d002490	AT2G35410	RNA-binding (RRM/RBD/RNP motifs) family protein	-1.01794	0.00526129	-2.53066	2.18621e-09	-2.23277	1.63858e-05
Zm00001d029438	AT1G72310	RING/U-box superfamily protein	1.31499	0.00527971
Zm00001d019836	AT5G47710	Calcium-dependent lipid-binding (CaLB domain) family protein	1.11666	0.00528331	1.19278	0.00774415
Zm00001d003715	AT5G09820	Plastid-lipid associated protein PAP / fibrillin family protein	-1.2195	0.00530027	-1.17017	0.0104487	-1.38377	0.000687843
Zm00001d051749	AT3G01470	homeobox 1	1.25625	0.00539551	1.03325	0.0344707	-1.21703	0.015075
Zm00001d016271	AT1G52140	0	1.36536	0.00551656
Zm00001d005769	AT4G31820	Phototropic-responsive NPH3 family protein	1.29252	0.00552992
Zm00001d026398	0	0	1.39094	0.00557591	1.47706	0.0194409
Zm00001d012081	AT5G48485	Bifunctional inhibitor/lipid-transfer protein/seed storage 2S albumin superfamily protein	-1.47093	0.00557591
Zm00001d036692	AT1G02065	squamosa promoter binding protein-like 8	1.81433	0.00557622
Zm00001d039150	AT4G27970	SLAC1 homologue 2	6.25958	0.00558478
Zm00001d010956	AT5G58620	zinc finger (CCCH-type) family protein	1.46277	0.00558478
Zm00001d052520	AT2G27770	Plant protein of unknown function (DUF868)	1.39019	0.0056525
Zm00001d043167	AT3G56650	Mog1/PsbP/DUF1795-like photosystem II reaction center PsbP family protein	-1.56436	0.00568126	-1.72522	2.90056e-05
Zm00001d044396	AT2G34420	photosystem II light harvesting complex gene B1B2	-1.78922	0.00576253	-4.18435	4.0612e-26	-3.2324	1.51976e-14
Zm00001d017638	AT3G50160	Plant protein of unknown function (DUF247)	-3.1297	0.00578782			3.84804	0.00772079
Zm00001d028562	AT3G54050	high cyclic electron flow 1	-1.75775	0.00579261	-2.31365	2.09577e-09	-1.46911	0.000111296
Zm00001d005884	AT1G49720	abscisic acid responsive element-binding factor 1	1.10678	0.00582133
Zm00001d006489	AT4G21930	Protein of unknown function, DUF584	1.47642	0.00585836
Zm00001d029590	AT4G37470	alpha/beta-Hydrolases superfamily protein	1.14552	0.00586754
Zm00001d031599	AT3G60820	N-terminal nucleophile aminohydrolases (Ntn hydrolases) superfamily protein	-1.72938	0.00586754
Zm00001d007079	AT4G29070	Phospholipase A2 family protein	1.4516	0.00586846
Zm00001d006417	AT5G04460	RING/U-box superfamily protein	2.27004	0.00588844
Zm00001d012381	AT4G02830	0	2.14745	0.00588844
Zm00001d011789	0	0	-2.4181	0.00593735			-1.2403	0.00817061
Zm00001d053087	AT5G38280	PR5-like receptor kinase	1.30535	0.00600552
Zm00001d017374	AT3G09010	Protein kinase superfamily protein	1.37542	0.00604141
Zm00001d011734	AT1G73010	phosphate starvation-induced gene 2	-6.32167	0.00606895			-3.17725	2.58935e-08
Zm00001d053006	AT1G75710	C2H2-like zinc finger protein	1.16089	0.00609947
Zm00001d017908	AT1G69010	BES1-interacting Myc-like protein 2	-1.17884	0.00614789
Zm00001d029708	AT1G10370	Glutathione S-transferase family protein	-3.08525	0.00618584
Zm00001d004094	AT4G29920	Double Clp-N motif-containing P-loop nucleoside triphosphate hydrolases superfamily protein	1.21089	0.0063004
Zm00001d018407	0	0	1.43918	0.00635231
Zm00001d032046	AT5G21482	cytokinin oxidase 7	-1.1766	0.00648129			-4.38329	3.64508e-16
Zm00001d053818	0	0	1.19816	0.0064973
Zm00001d013502	AT3G57500	0	1.1504	0.00655867
Zm00001d031880	AT5G43420	RING/U-box superfamily protein	1.75279	0.0065668
Zm00001d007031	AT1G23100	GroES-like family protein	-1.26773	0.0065668	-2.24387	0.0102563
Zm00001d046299	AT3G24520	heat shock transcription factor C1	1.1033	0.00656873
Zm00001d037228	AT5G37820	NOD26-like intrinsic protein 4;2	-5.70232	0.00657342
Zm00001d003781	AT3G52720	alpha carbonic anhydrase 1	1.31745	0.00658928
Zm00001d022314	AT5G05140	Transcription elongation factor (TFIIS) family protein	1.84119	0.00659364
Zm00001d004848	AT1G18740	Protein of unknown function (DUF793)	1.3554	0.00659828
Zm00001d025752	AT1G05710	basic helix-loop-helix (bHLH) DNA-binding superfamily protein	1.72144	0.00663378
Zm00001d022637	AT4G38660	Pathogenesis-related thaumatin superfamily protein	-2.13203	0.00664857
Zm00001d002287	AT5G46330	Leucine-rich receptor-like protein kinase family protein	-1.2686	0.00667492	-1.23582	0.0145733
Zm00001d025761	AT3G59710	NAD(P)-binding Rossmann-fold superfamily protein	1.74729	0.00667826
Zm00001d042837	AT3G09070	Protein of unknown function (DUF740)	2.0155	0.00672753
Zm00001d027982	AT5G65380	MATE efflux family protein	-1.6408	0.00679266			1.15841	0.00380753
Zm00001d008612	AT2G44920	Tetratricopeptide repeat (TPR)-like superfamily protein	-1.15193	0.00686299			-1.55076	0.00707519
Zm00001d000141	AT3G62630	Protein of unknown function (DUF1645)	1.09409	0.00690017
Zm00001d014365	0	0	-2.63975	0.0069107
Zm00001d020605	AT5G20820	SAUR-like auxin-responsive protein family	1.09479	0.0069733
Zm00001d013440	AT1G48620	high mobility group A5	1.0845	0.0071287
Zm00001d049176	AT1G24270	0	1.83059	0.00715032
Zm00001d007016	AT3G14460	LRR and NB-ARC domains-containing disease resistance protein	1.82834	0.00729949
Zm00001d039859	AT3G09390	metallothionein 2A	1.03551	0.00729949
Zm00001d009530	AT5G11550	ARM repeat superfamily protein	1.14694	0.00729949
Zm00001d033985	AT1G62250	0	5.61783	0.00745467			-1.23443	0.00415169
Zm00001d040210	AT5G08391	Protein of unknown function (DUF 3339)	-2.48298	0.00745467
Zm00001d037455	AT1G07780	phosphoribosylanthranilate isomerase 1	-1.03457	0.00752001
Zm00001d047632	AT2G18790	phytochrome B	-1.09761	0.00758137	-1.05819	0.0182734
Zm00001d017885	AT3G07650	CONSTANS-like 9	1.29677	0.00763066
Zm00001d015354	AT3G12830	SAUR-like auxin-responsive protein family	2.67994	0.00764536
Zm00001d018623	AT3G01440	PsbQ-like 1	-1.36136	0.00778294	-1.21098	0.000529325
Zm00001d010653	0	0	1.16009	0.00780686	1.58538	0.0249121
Zm00001d050470	AT2G42010	phospholipase D beta 1	1.46582	0.00782862
Zm00001d044136	AT1G06520	glycerol-3-phosphate acyltransferase 1	1.26496	0.00800078	1.40815	0.00204287
Zm00001d001852	AT4G09600	GAST1 protein homolog 3	2.86085	0.00809747
Zm00001d052047	AT4G30780	0	1.41933	0.00813177
Zm00001d039997	0	0	1.30984	0.00813733
Zm00001d038471	AT5G01830	ARM repeat superfamily protein	1.21989	0.00839095
Zm00001d011731	AT3G24450	Heavy metal transport/detoxification superfamily protein	1.45738	0.00839095
Zm00001d005657	0	0	-1.85906	0.00842672			-2.68229	1.19975e-09
Zm00001d039293	AT2G25810	tonoplast intrinsic protein 4;1	-1.96199	0.00842672
Zm00001d025896	AT5G23280	TCP family transcription factor	1.04138	0.00847152
Zm00001d039470	AT3G13898	0	1.96905	0.00853653
Zm00001d003492	AT4G40020	Myosin heavy chain-related protein	1.35331	0.00870996
Zm00001d027500	AT2G02100	low-molecular-weight cysteine-rich 69	-2.11771	0.00878522	-5.18393	4.86199e-07	-5.38751	0.0382699
Zm00001d031428	AT2G11810	monogalactosyldiacylglycerol synthase type C	-4.46673	0.00882883
Zm00001d038035	AT1G80300	nucleotide transporter 1	1.04248	0.00883333	1.72322	0.000934748
Zm00001d047878	AT1G68810	basic helix-loop-helix (bHLH) DNA-binding superfamily protein	1.43834	0.00886091
Zm00001d009481	AT4G34550	0	1.06398	0.00886426
Zm00001d024839	AT3G62760	Glutathione S-transferase family protein	-2.03188	0.00893976	-1.81133	0.000932906
Zm00001d029539	AT1G69295	plasmodesmata callose-binding protein 4	-1.5222	0.00898853
Zm00001d000074	AT5G54520	Transducin/WD40 repeat-like superfamily protein	-1.46374	0.00902472			-1.61998	0.0233206
Zm00001d043025	AT2G38470	WRKY DNA-binding protein 33	6.11955	0.00902576
Zm00001d029996	AT1G23980	RING/U-box superfamily protein	1.27558	0.00907348
Zm00001d025804	AT4G06744	Leucine-rich repeat (LRR) family protein	-4.50121	0.00914254
Zm00001d029371	AT5G10100	Haloacid dehalogenase-like hydrolase (HAD) superfamily protein	1.43638	0.00927509			2.07187	0.0185825
Zm00001d044399	AT2G34420	photosystem II light harvesting complex gene B1B2	-1.95492	0.00938976	-3.07897	9.49999e-05	-3.61954	3.50374e-21
Zm00001d026712	AT1G65610	Six-hairpin glycosidases superfamily protein	-1.31777	0.00950953
Zm00001d041403	AT5G46940	Plant invertase/pectin methylesterase inhibitor superfamily protein	1.01023	0.00953774
Zm00001d047451	AT5G16850	telomerase reverse transcriptase	1.20107	0.00962957
Zm00001d006463	AT5G60200	TARGET OF MONOPTEROS 6	1.19442	0.00963549
Zm00001d044783	AT1G60010	0	1.07314	0.00964395
Zm00001d023385	AT3G44735	PHYTOSULFOKINE 3 PRECURSOR	1.10309	0.0096454
Zm00001d053739	AT2G24150	heptahelical protein 3	1.00243	0.00995388
Zm00001d039826	0	0	-3.35554	0.00998505
Zm00001d023411	AT1G68670	myb-like transcription factor family protein	-6.14873	0.0100151			-6.98251	3.19355e-06
Zm00001d033192	AT5G67390	0	1.12947	0.0100934
Zm00001d016294	AT2G26040	PYR1-like 2	1.06308	0.0101208
Zm00001d019534	AT5G09640	serine carboxypeptidase-like 19	-3.43136	0.0101208
Zm00001d034745	AT1G14870	PLANT CADMIUM RESISTANCE 2	-1.88934	0.0102342
Zm00001d037136	AT2G41940	zinc finger protein 8	1.08556	0.0102849
Zm00001d036726	AT1G80840	WRKY DNA-binding protein 40	6.06414	0.0103934
Zm00001d043153	AT3G12250	TGACG motif-binding factor 6	1.33198	0.0106309
Zm00001d019629	AT5G58770	Undecaprenyl pyrophosphate synthetase family protein	-1.81175	0.0107435	-1.7146	0.00757042
Zm00001d045793	AT4G11000	Ankyrin repeat family protein	-1.06622	0.0107507
Zm00001d047770	AT5G13560	0	1.52558	0.0109633
Zm00001d051598	AT5G23100	Protein of unknown function, DUF617	1.17506	0.0110311
Zm00001d045230	AT2G45910	U-box domain-containing protein kinase family protein	1.72839	0.0112698	2.14399	0.016814
Zm00001d026106	AT1G14600	Homeodomain-like superfamily protein	2.30922	0.0113245
Zm00001d017404	AT5G47610	RING/U-box superfamily protein	1.32423	0.0113967
Zm00001d036839	AT3G05550	Hypoxia-responsive family protein	-1.18408	0.0114448	-1.1815	0.00758897
Zm00001d026434	AT2G12400	0	1.51502	0.0114797	2.78296	0.000527126
Zm00001d030945	AT3G18930	RING/U-box superfamily protein	1.10789	0.0115919
Zm00001d038476	AT2G40610	expansin A8	1.0381	0.0115919
Zm00001d005664	AT4G39720	VQ motif-containing protein	1.37485	0.0115951
Zm00001d054071	AT1G33260	Protein kinase superfamily protein	1.54234	0.0116886
Zm00001d033717	AT1G73885	0	-1.22572	0.011723	-1.57116	8.3881e-06
Zm00001d037779	AT2G25810	tonoplast intrinsic protein 4;1	1.83142	0.0118863
Zm00001d009475	AT3G60410	Protein of unknown function (DUF1639)	1.03768	0.0119291
Zm00001d041725	AT1G10200	GATA type zinc finger transcription factor family protein	-6.18733	0.0120344
Zm00001d009626	AT2G29380	highly ABA-induced PP2C gene 3	1.72885	0.0120699
Zm00001d048593	AT2G39730	rubisco activase	-2.42672	0.0120812	-2.49443	1.72578e-08
Zm00001d043701	AT1G51760	peptidase M20/M25/M40 family protein	3.79102	0.01222
Zm00001d029715	AT1G64670	alpha/beta-Hydrolases superfamily protein	1.1719	0.0122942
Zm00001d031971	AT5G50260	Cysteine proteinases superfamily protein	-5.52225	0.0122942
Zm00001d038882	AT4G14368	Regulator of chromosome condensation (RCC1) family protein	1.45167	0.0125333
Zm00001d030165	AT3G02610	Plant stearoyl-acyl-carrier-protein desaturase family protein	1.04509	0.0126023
Zm00001d012703	AT2G34140	Dof-type zinc finger DNA-binding family protein	1.60325	0.0126446
Zm00001d010159	AT5G09810	actin 7	-1.20789	0.0127002
Zm00001d018648	AT5G61290	Flavin-binding monooxygenase family protein	-6.07638	0.012718
Zm00001d052063	AT2G41190	Transmembrane amino acid transporter family protein	2.89448	0.0127422	3.10655	7.71046e-13
Zm00001d017385	AT3G61250	myb domain protein 17	1.91582	0.0127422
Zm00001d005300	AT2G23290	myb domain protein 70	1.11572	0.0127675
Zm00001d044202	AT3G61680	alpha/beta-Hydrolases superfamily protein	1.2735	0.0127767
Zm00001d008597	AT5G58760	damaged DNA binding 2	1.09097	0.0128873
Zm00001d042684	AT1G22550	Major facilitator superfamily protein	-6.10239	0.0130174	-8.39909	1.30842e-05	-8.32884	1.9691e-21
Zm00001d021296	AT4G12350	myb domain protein 42	1.16244	0.0130466
Zm00001d002405	AT4G31550	WRKY DNA-binding protein 11	1.00109	0.0131815
Zm00001d012482	AT5G56270	WRKY DNA-binding protein 2	5.96013	0.0131821
Zm00001d002971	AT3G19800	Protein of unknown function (DUF177)	-1.71963	0.0132172
Zm00001d017112	AT4G34400	AP2/B3-like transcriptional factor family protein	1.14002	0.0133084
Zm00001d047995	AT5G06710	homeobox from Arabidopsis thaliana	1.55121	0.013338
Zm00001d004822	AT1G75710	C2H2-like zinc finger protein	2.72968	0.0133418
Zm00001d027619	0	0	1.22875	0.0134783
Zm00001d023869	AT2G47870	Thioredoxin superfamily protein	-3.85336	0.0135071	-8.2113	1.17875e-05	-8.16753	1.52479e-32
Zm00001d042609	AT1G01720	NAC (No Apical Meristem) domain transcriptional regulator superfamily protein	1.62574	0.0135279
Zm00001d051901	AT3G45090	P-loop containing nucleoside triphosphate hydrolases superfamily protein	1.01231	0.0136924			2.12674	0.0123732
Zm00001d052227	AT1G35910	Haloacid dehalogenase-like hydrolase (HAD) superfamily protein	1.46077	0.0138183
Zm00001d018122	AT5G27420	carbon/nitrogen insensitive 1	1.51493	0.0138337	1.06612	0.0201355
Zm00001d018838	AT1G62780	0	-2.35669	0.0138962	-1.19954	0.0328021
Zm00001d011845	AT3G27890	NADPH:quinone oxidoreductase	-1.70315	0.0139721	-1.90874	1.43096e-05
Zm00001d041308	AT4G04850	K+ efflux antiporter 3	-1.14241	0.0140063			-2.0113	0.00123153
Zm00001d013527	AT1G74740	calcium-dependent protein kinase 30	1.46434	0.0140317	1.63539	0.00784241	1.64568	0.0375127
Zm00001d040783	AT3G06780	glycine-rich protein	1.10457	0.0141099
Zm00001d010738	AT4G35140	Transducin/WD40 repeat-like superfamily protein	-5.39892	0.0142202
Zm00001d045785	AT2G31880	Leucine-rich repeat protein kinase family protein	2.46951	0.0142533			1.13706	0.0477628
Zm00001d053099	AT1G14700	purple acid phosphatase 3	-3.42934	0.014329
Zm00001d048342	AT2G17220	Protein kinase superfamily protein	2.86474	0.0144767
Zm00001d019985	AT5G55050	GDSL-like Lipase/Acylhydrolase superfamily protein	-2.42521	0.0147307	-3.07132	2.3903e-06	-1.03025	0.0240961
Zm00001d027520	AT3G45970	expansin-like A1	-1.3807	0.0147341	-2.15792	1.38173e-05
Zm00001d005919	AT3G25710	basic helix-loop-helix 32	1.67498	0.0147341
Zm00001d018810	AT3G14420	Aldolase-type TIM barrel family protein	-3.08549	0.0147572	-2.18209	7.03052e-07
Zm00001d018157	AT1G45474	photosystem I light harvesting complex gene 5	-1.16905	0.0147634	-1.87063	1.06896e-05
Zm00001d053513	AT4G01070	UDP-Glycosyltransferase superfamily protein	-2.22194	0.0147966	-1.57495	0.000877588
Zm00001d029704	AT1G10370	Glutathione S-transferase family protein	1.43514	0.0148595
Zm00001d021638	AT3G50930	cytochrome BC1 synthesis	1.11568	0.0150009
Zm00001d028815	AT2G26040	PYR1-like 2	-2.13745	0.0150536
Zm00001d009354	AT1G68530	3-ketoacyl-CoA synthase 6	-1.28747	0.0150536	-2.07872	0.0104526
Zm00001d012881	AT1G21680	DPP6 N-terminal domain-like protein	-1.58045	0.0152888	-1.64136	5.78575e-05
Zm00001d015491	AT2G24150	heptahelical protein 3	-1.49525	0.0153248
Zm00001d048890	AT5G65110	acyl-CoA oxidase 2	-1.33816	0.0153498
Zm00001d016052	AT5G52830	WRKY DNA-binding protein 27	1.15513	0.0153517
Zm00001d013324	AT4G09650	ATP synthase delta-subunit gene	-1.27634	0.0153811	-1.77572	0.000145396
Zm00001d004978	AT1G50450	Saccharopine dehydrogenase	-1.08796	0.0154629	-1.09918	0.0318221	-1.20137	0.00549292
Zm00001d021938	AT3G18830	polyol/monosaccharide transporter 5	-1.31833	0.0157777
Zm00001d049107	AT1G76980	0	1.33018	0.0158382
Zm00001d010075	AT1G07280	Tetratricopeptide repeat (TPR)-like superfamily protein	1.04281	0.0158716
Zm00001d006106	AT2G33480	NAC domain containing protein 41	1.09054	0.0159743
Zm00001d038450	AT2G30230	0	2.62145	0.0160396
Zm00001d007107	AT2G33500	B-box type zinc finger protein with CCT domain	1.02435	0.0162938	1.04085	0.0179811
Zm00001d028670	AT2G39470	PsbP-like protein 2	-1.39854	0.0163563	-1.31629	0.00124175
Zm00001d051505	AT2G44600	0	1.65692	0.0164458
Zm00001d020638	AT5G55490	gamete expressed protein 1	-1.55002	0.0164514			-4.04459	0.000252379
Zm00001d036485	AT5G57180	chloroplast import apparatus 2	1.50336	0.0165321
Zm00001d025633	AT3G01370	CRM family member 2	1.60745	0.0166582
Zm00001d013759	AT1G13110	cytochrome P450, family 71 subfamily B, polypeptide 7	1.1551	0.016821
Zm00001d044083	AT2G01420	Auxin efflux carrier family protein	-1.17267	0.0168211
Zm00001d050865	AT1G12350	4-phospho-panto-thenoylcysteine synthetase	-1.10114	0.0169157
Zm00001d024442	0	0	1.22579	0.0170068
Zm00001d047346	AT2G36026	Ovate family protein	1.90125	0.017025
Zm00001d044705	AT2G27550	centroradialis	-1.49169	0.0170785
Zm00001d035212	AT1G09340	chloroplast RNA binding	-2.33116	0.0170785	-1.92984	5.23567e-05
GRMZM5G818111	ATCG01310	ribosomal protein L2	-2.19296	0.0170785
Zm00001d044021	AT1G65930	cytosolic NADP+-dependent isocitrate dehydrogenase	-1.1043	0.0171123
Zm00001d012476	AT1G58430	GDSL-like Lipase/Acylhydrolase family protein	-1.42776	0.017222
Zm00001d021602	0	0	-6.00009	0.0172685
Zm00001d042192	AT3G21420	2-oxoglutarate (2OG) and Fe(II)-dependent oxygenase superfamily protein	1.14442	0.0173288
Zm00001d006029	AT2G42190	0	1.01024	0.0174046
Zm00001d040681	AT5G19290	alpha/beta-Hydrolases superfamily protein	1.39548	0.017465
Zm00001d038910	AT3G18260	Reticulon family protein	-1.02239	0.0175514
Zm00001d008367	AT5G01070	RING/FYVE/PHD zinc finger superfamily protein	1.25318	0.0176427
Zm00001d013208	AT1G27730	salt tolerance zinc finger	2.69841	0.0179518			1.32977	0.0419227
Zm00001d049910	AT4G00350	MATE efflux family protein	2.06071	0.0179654			1.29	0.00918117
Zm00001d013003	AT5G08790	NAC (No Apical Meristem) domain transcriptional regulator superfamily protein	1.72627	0.0181445			2.04036	0.0224417
Zm00001d033180	AT3G30180	brassinosteroid-6-oxidase 2	-1.06341	0.018208
Zm00001d013409	AT1G75240	homeobox protein 33	-1.34706	0.018208	-4.72882	5.6733e-05
Zm00001d031287	AT4G26590	oligopeptide transporter 5	1.06635	0.0182273
Zm00001d013625	AT2G30130	Lateral organ boundaries (LOB) domain family protein	1.36925	0.0182814
Zm00001d040089	AT1G75500	Walls Are Thin 1	-3.45769	0.0184668	1.08842	0.0126885
Zm00001d000260	ATCG00270	photosystem II reaction center protein D	-1.47567	0.0184782
Zm00001d048219	AT2G28680	RmlC-like cupins superfamily protein	1.35372	0.0185857
Zm00001d012401	AT1G07430	highly ABA-induced PP2C gene 2	1.19696	0.0187365
Zm00001d029290	AT2G46950	cytochrome P450, family 709, subfamily B, polypeptide 2	-5.26803	0.0190453
Zm00001d049715	AT3G16500	phytochrome-associated protein 1	1.90763	0.0192215
Zm00001d007937	AT1G70580	alanine-2-oxoglutarate aminotransferase 2	-1.17191	0.0192463	-2.21968	2.21067e-09	-2.43741	7.00317e-06
Zm00001d052989	AT1G11350	S-domain-1 13	1.46324	0.0192915
Zm00001d008634	AT5G06570	alpha/beta-Hydrolases superfamily protein	-1.27864	0.0192947	-1.64902	0.00110097
Zm00001d049491	AT3G02645	Plant protein of unknown function (DUF247)	1.68882	0.0194176
Zm00001d041662	0	0	4.18636	0.0196154
Zm00001d027451	AT5G44600	S-adenosyl-L-methionine-dependent methyltransferases superfamily protein	-1.76914	0.0197779	-1.34175	0.00307436
Zm00001d005964	AT1G68920	basic helix-loop-helix (bHLH) DNA-binding superfamily protein	1.02944	0.0198515
Zm00001d051302	AT3G60690	SAUR-like auxin-responsive protein family	1.41672	0.0199016
Zm00001d001862	0	0	1.42905	0.0199994
Zm00001d050457	AT5G65380	MATE efflux family protein	1.27284	0.0201235
Zm00001d042063	AT5G12340	0	5.84807	0.0201254
Zm00001d029525	AT1G13700	6-phosphogluconolactonase 1	1.12527	0.0201715
Zm00001d048720	AT4G15700	Thioredoxin superfamily protein	-3.73429	0.0202136	-7.04474	0.00105759	-9.30592	6.34793e-08
Zm00001d013561	AT1G58370	glycosyl hydrolase family 10 protein / carbohydrate-binding domain-containing protein	-2.83899	0.0202241
Zm00001d002829	AT2G45190	Plant-specific transcription factor YABBY family protein	1.28612	0.0202895
Zm00001d020683	AT2G01940	C2H2-like zinc finger protein	1.14255	0.0203958
Zm00001d032306	AT4G38060	0	1.66004	0.0205914	1.59851	0.0208383
Zm00001d033335	AT5G66870	ASYMMETRIC LEAVES 2-like 1	1.17811	0.020596
Zm00001d011073	AT5G02160	0	-1.83018	0.0206066	-1.44175	0.000191947
Zm00001d042307	AT5G50610	0	-1.26797	0.0206342	-1.39514	0.0131077
Zm00001d001907	AT3G20310	ethylene response factor 7	1.8864	0.0207775
Zm00001d019605	ATCG01080	NADH:ubiquinone/plastoquinone oxidoreductase, chain 6	-1.78597	0.0208243	-1.95904	2.02945e-05
Zm00001d033826	AT3G51950	Zinc finger (CCCH-type) family protein / RNA recognition motif (RRM)-containing protein	1.11884	0.0209359
Zm00001d039634	AT1G15550	gibberellin 3-oxidase 1	1.0176	0.021055
Zm00001d019669	AT1G15950	cinnamoyl coa reductase 1	1.53361	0.0211612
Zm00001d049048	AT4G09350	Chaperone DnaJ-domain superfamily protein	-2.26119	0.0212038	-1.84649	1.18514e-05
Zm00001d017619	AT1G33055	0	1.48719	0.0214436
Zm00001d029577	0	0	1.00468	0.021523
Zm00001d036608	AT5G11720	Glycosyl hydrolases family 31 protein	-2.2469	0.0215831	-1.79292	1.63359e-05
Zm00001d017684	AT2G35200	0	1.21943	0.021678
Zm00001d002772	AT5G07475	Cupredoxin superfamily protein	-4.29651	0.0219657	2.19063	0.00176813
Zm00001d031561	0	0	1.07394	0.0219797
Zm00001d010308	AT5G27320	alpha/beta-Hydrolases superfamily protein	1.11574	0.0221536
Zm00001d031745	AT5G06710	homeobox from Arabidopsis thaliana	1.39816	0.0221569
Zm00001d012505	AT3G56400	WRKY DNA-binding protein 70	1.89406	0.0221729
Zm00001d052382	AT1G19715	Mannose-binding lectin superfamily protein	3.66578	0.0222464
Zm00001d024763	AT3G62160	HXXXD-type acyl-transferase family protein	-1.14552	0.0222966
Zm00001d052210	AT1G22400	UDP-Glycosyltransferase superfamily protein	3.30681	0.0223036
Zm00001d014600	AT5G57345	0	-1.12697	0.0224201	-1.16675	0.00509851	-1.95596	4.8146e-07
Zm00001d052523	AT3G44610	Protein kinase superfamily protein	1.43208	0.0229062
Zm00001d013287	AT5G11460	Protein of unknown function (DUF581)	-1.78915	0.0229718
Zm00001d033049	AT3G43440	jasmonate-zim-domain protein 11	5.78649	0.0229957
Zm00001d028151	AT3G18830	polyol/monosaccharide transporter 5	1.10959	0.0231953	2.05869	0.000158534
Zm00001d017551	AT1G76240	Arabidopsis protein of unknown function (DUF241)	1.9014	0.0232238
Zm00001d012176	AT1G65590	beta-hexosaminidase 3	1.67139	0.02331
Zm00001d032899	AT5G17860	calcium exchanger 7	1.12912	0.0233327
Zm00001d008205	AT1G09530	phytochrome interacting factor 3	-2.47438	0.0234288
Zm00001d011833	AT5G66190	ferredoxin-NADP(+)-oxidoreductase 1	-1.79455	0.0234288
Zm00001d052946	AT5G45530	Protein of unknown function (DUF594)	-4.29442	0.0234727
Zm00001d035462	AT5G05600	2-oxoglutarate (2OG) and Fe(II)-dependent oxygenase superfamily protein	2.2328	0.0234727
Zm00001d028925	0	0	1.31132	0.0235068
Zm00001d016693	AT3G52770	protein binding	1.19542	0.0235915
Zm00001d006774	AT5G09530	hydroxyproline-rich glycoprotein family protein	-5.92307	0.0237494	4.26125	0.000788306
Zm00001d030819	AT2G07050	cycloartenol synthase 1	2.9438	0.023841
Zm00001d012712	AT1G78440	Arabidopsis thaliana gibberellin 2-oxidase 1	-1.25804	0.0239291
Zm00001d022563	AT4G02100	Heat shock protein DnaJ with tetratricopeptide repeat	1.0292	0.0239544
Zm00001d019044	0	0	5.71851	0.0241853
Zm00001d030363	AT5G42500	Disease resistance-responsive (dirigent-like protein) family protein	-1.58451	0.0242545
Zm00001d038371	AT5G60020	laccase 17	-1.05523	0.0242737
Zm00001d020670	AT5G06710	homeobox from Arabidopsis thaliana	1.13239	0.0243673
Zm00001d017438	0	0	-2.43022	0.0244003			-3.11477	2.51705e-07
Zm00001d043650	AT1G34060	Pyridoxal phosphate (PLP)-dependent transferases superfamily protein	1.34819	0.0244302
Zm00001d043442	AT4G32810	carotenoid cleavage dioxygenase 8	1.66589	0.0244331
Zm00001d052268	AT1G74410	RING/U-box superfamily protein	-2.88419	0.0244331
Zm00001d011434	0	0	5.71996	0.0244331
Zm00001d035081	AT1G64680	0	-1.69147	0.0245266	-1.2159	0.00498179
Zm00001d033254	AT3G54950	patatin-like protein 6	2.22054	0.0246463
Zm00001d048521	AT5G23130	Peptidoglycan-binding LysM domain-containing protein	1.2848	0.0249021
Zm00001d035717	AT5G64700	nodulin MtN21 /EamA-like transporter family protein	-5.80059	0.0249748
Zm00001d042122	AT3G45070	P-loop containing nucleoside triphosphate hydrolases superfamily protein	-2.29916	0.0250511
Zm00001d037382	AT4G01070	UDP-Glycosyltransferase superfamily protein	2.21033	0.0253158
Zm00001d029656	AT2G31200	actin depolymerizing factor 6	-2.63503	0.0253181			-4.10456	0.000161638
Zm00001d038250	AT3G08910	DNAJ heat shock family protein	1.0595	0.0254766
Zm00001d032222	AT1G22360	UDP-glucosyl transferase 85A2	-1.12253	0.025562	-1.5142	0.000340462
Zm00001d047999	AT3G07340	basic helix-loop-helix (bHLH) DNA-binding superfamily protein	1.63553	0.0255811
Zm00001d040076	AT1G15110	phosphatidyl serine synthase family protein	1.11787	0.0257735	1.44357	0.0412132
Zm00001d045600	AT1G62700	Arabidopsis NAC domain containing protein 26	1.32893	0.025803
Zm00001d040023	AT4G00970	cysteine-rich RLK (RECEPTOR-like protein kinase) 41	1.10448	0.0258526
Zm00001d052375	0	0	-3.17095	0.0259851
Zm00001d039715	AT2G06520	photosystem II subunit X	-1.02807	0.0260053	-1.51561	0.00073342	-1.83924	5.81698e-08
Zm00001d049166	AT5G63500	Protein of unknown function (DUF 3339)	-2.5266	0.0262521
Zm00001d031977	AT3G22180	DHHC-type zinc finger family protein	1.04662	0.0263511
Zm00001d047407	AT3G49990	0	-4.92369	0.0264323
Zm00001d038065	AT2G38750	annexin 4	-1.47963	0.026438			2.04447	0.034862
Zm00001d005661	AT1G78110	0	1.04297	0.0265976
Zm00001d025047	AT4G35000	ascorbate peroxidase 3	-1.04276	0.0266089			2.76018	0.0477628
Zm00001d027313	AT2G36870	xyloglucan endotransglucosylase/hydrolase 32	-5.78469	0.0268148
Zm00001d034414	0	0	-5.78469	0.0268148	2.44137	3.31868e-05
Zm00001d051053	AT4G28025	0	-1.2676	0.0268148	-1.67196	0.000168974	-1.38092	0.00312264
Zm00001d017570	AT4G00910	Aluminium activated malate transporter family protein	4.05321	0.0269074	2.40101	0.0191034
Zm00001d015133	AT1G80830	natural resistance-associated macrophage protein 1	5.03032	0.0269628
Zm00001d039065	AT2G46270	G-box binding factor 3	1.13907	0.0269657
Zm00001d033215	AT5G06510	nuclear factor Y, subunit A10	1.47007	0.0270069	1.76149	0.0341072
Zm00001d041444	AT4G14770	TESMIN/TSO1-like CXC 2	1.08023	0.0270069
Zm00001d022550	AT2G41070	Basic-leucine zipper (bZIP) transcription factor family protein	1.29292	0.0275861
Zm00001d017941	AT1G68530	3-ketoacyl-CoA synthase 6	1.26276	0.027773
Zm00001d051778	AT3G50150	Plant protein of unknown function (DUF247)	-1.24281	0.0278578
Zm00001d005923	AT5G49700	Predicted AT-hook DNA-binding family protein	3.12038	0.0280154
Zm00001d052639	AT1G60610	SBP (S-ribonuclease binding protein) family protein	5.65101	0.0282527
Zm00001d033710	AT2G02850	plantacyanin	-1.69932	0.0283618
Zm00001d025375	AT5G54200	Transducin/WD40 repeat-like superfamily protein	2.27695	0.0289694	2.13898	2.61235e-05
Zm00001d050963	0	0	1.02492	0.0289694
Zm00001d052856	AT4G37640	calcium ATPase 2	4.05489	0.0289694
Zm00001d012426	AT2G28150	Domain of unknown function (DUF966)	1.86383	0.0290641
Zm00001d005678	AT1G70230	TRICHOME BIREFRINGENCE-LIKE 27	1.18786	0.0293085
Zm00001d016604	AT2G33550	Homeodomain-like superfamily protein	1.44657	0.0293334
Zm00001d018065	AT5G07900	Mitochondrial transcription termination factor family protein	-3.34409	0.0293905	-3.17389	1.55965e-13
Zm00001d031951	AT5G03880	Thioredoxin family protein	-1.43689	0.0294214	-1.37983	0.0275332
Zm00001d017180	0	0	1.97056	0.0294508
Zm00001d031586	AT3G25030	RING/U-box superfamily protein	1.07329	0.0294697
Zm00001d042906	AT5G60020	laccase 17	-1.08871	0.0294697	1.42451	0.0127261	2.41972	0.003208
Zm00001d046937	AT5G24800	basic leucine zipper 9	-1.42746	0.0295728
Zm00001d007251	AT5G50300	Xanthine/uracil permease family protein	1.36333	0.0297585
Zm00001d029051	AT3G61670	Protein of unknown function (DUF3133)	1.59145	0.0299183
Zm00001d004723	AT4G29060	elongation factor Ts family protein	-1.75003	0.0299183	-1.81308	0.000180979
Zm00001d003742	AT5G53500	Transducin/WD40 repeat-like superfamily protein	1.00626	0.0299763
Zm00001d024677	AT2G16390	SNF2 domain-containing protein / helicase domain-containing protein	1.31299	0.0301258
Zm00001d025983	AT3G10600	cationic amino acid transporter 7	1.97173	0.0304351	1.75038	0.0287679
Zm00001d011268	0	0	1.35366	0.0305483
Zm00001d018312	AT5G57500	Galactosyltransferase family protein	-1.27912	0.0305773
Zm00001d025507	0	0	1.07618	0.0307001	2.02857	0.00110745
Zm00001d037550	AT1G05260	Peroxidase superfamily protein	-2.56339	0.0308644
Zm00001d024982	AT2G39050	hydroxyproline-rich glycoprotein family protein	-1.98734	0.0311064	-2.82904	0.00285502
Zm00001d049138	AT1G35340	ATP-dependent protease La (LON) domain protein	-1.03374	0.0312255			-1.65569	4.52891e-05
Zm00001d012553	AT3G12250	TGACG motif-binding factor 6	1.12343	0.0312255
Zm00001d016697	AT3G10080	RmlC-like cupins superfamily protein	1.08661	0.0312676
Zm00001d044242	AT3G21330	basic helix-loop-helix (bHLH) DNA-binding superfamily protein	1.00619	0.0318276
Zm00001d047355	AT4G11880	AGAMOUS-like 14	-1.02936	0.0320073
Zm00001d041913	AT1G18740	Protein of unknown function (DUF793)	1.27054	0.0320685
Zm00001d046667	AT2G24762	glutamine dumper 4	-5.70365	0.0320685			-5.38619	0.0366453
Zm00001d027854	AT2G02860	sucrose transporter 2	-1.5406	0.0322987
Zm00001d027929	AT1G72360	Integrase-type DNA-binding superfamily protein	1.18813	0.0326944
Zm00001d041712	0	0	-1.54678	0.0329779
Zm00001d027743	AT1G08720	Protein kinase superfamily protein	-1.05201	0.032981
Zm00001d048311	AT2G02860	sucrose transporter 2	-1.19048	0.0330245	-1.01669	0.0419096	-1.58083	0.00626368
Zm00001d032115	AT5G57685	glutamine dumper 3	-1.58912	0.0331073	-1.76638	0.0480614
Zm00001d037894	AT5G66400	Dehydrin family protein	-4.03353	0.0332359
Zm00001d027546	AT5G65640	beta HLH protein 93	-1.54198	0.0332616
Zm00001d040777	0	0	1.37006	0.0332734
Zm00001d051875	AT2G45910	U-box domain-containing protein kinase family protein	1.11208	0.0332734
Zm00001d031726	AT4G22980	0	1.13776	0.0333424
Zm00001d032517	AT5G23760	Copper transport protein family	-2.89035	0.0333465
Zm00001d047335	AT4G37470	alpha/beta-Hydrolases superfamily protein	1.36008	0.0333465
Zm00001d026521	AT1G53530	Peptidase S24/S26A/S26B/S26C family protein	1.57038	0.0335538
Zm00001d027536	AT2G17640	Trimeric LpxA-like enzymes superfamily protein	-1.18566	0.0338216
Zm00001d041330	AT5G67390	0	1.06871	0.0341177
Zm00001d022327	AT5G23530	carboxyesterase 18	2.65634	0.034135
Zm00001d021627	AT1G11700	Protein of unknown function, DUF584	1.48658	0.0341802
Zm00001d016551	AT2G24200	Cytosol aminopeptidase family protein	-1.52847	0.034325
Zm00001d027802	AT2G16400	BEL1-like homeodomain 7	-1.11473	0.0344027
Zm00001d048083	AT1G69180	Plant-specific transcription factor YABBY family protein	4.89994	0.0346055
Zm00001d020769	AT5G65450	ubiquitin-specific protease 17	1.68165	0.0346686
Zm00001d002021	0	0	4.90651	0.034723			1.454	0.0248974
Zm00001d035597	AT1G07750	RmlC-like cupins superfamily protein	-1.71072	0.0349224	-1.44443	0.000362753
Zm00001d027404	0	0	1.31163	0.0350151
Zm00001d008808	AT1G70000	myb-like transcription factor family protein	1.16942	0.0352705
Zm00001d017455	AT2G32300	uclacyanin 1	-4.98281	0.0352884	1.24579	0.00309419
Zm00001d017889	AT4G26610	D6 protein kinase like 1	1.09898	0.0354089
Zm00001d028567	AT2G39830	DA1-related protein 2	-1.48739	0.0357748
Zm00001d032788	AT5G33370	GDSL-like Lipase/Acylhydrolase superfamily protein	-4.98024	0.0359617
Zm00001d006624	0	0	-1.14397	0.0360129	-2.14758	3.70672e-07
Zm00001d025974	0	0	-1.08758	0.0370326
Zm00001d046893	AT5G57090	Auxin efflux carrier family protein	-4.07718	0.0370822
Zm00001d043540	AT5G08020	RPA70-kDa subunit B	1.1065	0.0374297	2.21019	0.000617402
Zm00001d033569	0	0	1.84947	0.0376011
Zm00001d010814	AT1G29640	Protein of unknown function, DUF584	-1.23537	0.0376084
Zm00001d011655	AT4G26890	mitogen-activated protein kinase kinase kinase 16	3.47738	0.037638
Zm00001d014789	AT1G30755	Protein of unknown function (DUF668)	1.03222	0.0376501
Zm00001d024630	0	0	-5.62226	0.037658
Zm00001d009971	AT5G12330	Lateral root primordium (LRP) protein-related	2.75505	0.0380057
Zm00001d031086	AT1G30100	nine-cis-epoxycarotenoid dioxygenase 5	2.92419	0.0381888
Zm00001d020794	AT1G72230	Cupredoxin superfamily protein	-1.26005	0.0381906
Zm00001d016940	0	0	1.55564	0.0384778
Zm00001d039194	AT5G24120	sigma factor E	2.83533	0.0387515
Zm00001d017135	AT3G25250	AGC (cAMP-dependent, cGMP-dependent and protein kinase C) kinase family protein	1.7402	0.0387534
Zm00001d051773	AT5G60710	Zinc finger (C3HC4-type RING finger) family protein	-3.03144	0.0388025
Zm00001d025738	AT5G40840	Rad21/Rec8-like family protein	1.36051	0.0389131
Zm00001d048422	AT1G64770	NDH-dependent cyclic electron flow 1	-1.29507	0.0389812	-1.56016	1.4967e-05
Zm00001d049926	AT2G36690	2-oxoglutarate (2OG) and Fe(II)-dependent oxygenase superfamily protein	-2.16314	0.0389817	-2.2066	0.00975098
Zm00001d018158	AT2G33710	Integrase-type DNA-binding superfamily protein	5.50742	0.039217
Zm00001d025055	AT5G51760	Protein phosphatase 2C family protein	5.50826	0.0395269
Zm00001d002005	AT1G02065	squamosa promoter binding protein-like 8	-1.33131	0.0395269
Zm00001d042420	0	0	-1.26943	0.0395293	-2.11441	1.27637e-05
Zm00001d040544	AT3G05880	Low temperature and salt responsive protein family	1.92536	0.039566
Zm00001d053817	AT1G56020	0	1.47395	0.039566
Zm00001d051526	AT1G32170	xyloglucan endotransglucosylase/hydrolase 30	5.50574	0.039679	3.61374	0.0288266
Zm00001d036237	AT5G45910	GDSL-like Lipase/Acylhydrolase superfamily protein	-4.93055	0.0397384
Zm00001d041777	AT2G44450	beta glucosidase 15	-3.50244	0.0399519	1.18471	0.00235867
Zm00001d033489	AT5G15120	Protein of unknown function (DUF1637)	-4.9542	0.0400729
Zm00001d020610	AT5G20790	0	-1.52076	0.0402621	-2.0573	8.35123e-05	-1.4328	0.0020852
Zm00001d002083	0	0	1.70804	0.0403385
Zm00001d003012	AT2G28315	Nucleotide/sugar transporter family protein	-1.13125	0.0403385	1.14199	0.0185924
Zm00001d040125	AT1G68740	EXS (ERD1/XPR1/SYG1) family protein	-2.98724	0.0405525
Zm00001d006195	AT2G46680	homeobox 7	-3.5141	0.0405925
Zm00001d041776	AT2G44450	beta glucosidase 15	-3.2589	0.0405976	1.41051	0.000602649
Zm00001d043367	AT5G08060	0	-1.01452	0.0407373	-1.19994	0.0441755
Zm00001d044839	AT1G26945	basic helix-loop-helix (bHLH) DNA-binding superfamily protein	1.72777	0.0407716
Zm00001d044387	AT5G15240	Transmembrane amino acid transporter family protein	5.50996	0.0411143
Zm00001d017657	AT2G44600	0	1.46506	0.0411181
Zm00001d012615	AT4G21490	NAD(P)H dehydrogenase B3	-2.90168	0.0411181
Zm00001d011246	AT5G06300	Putative lysine decarboxylase family protein	1.96084	0.0412613
Zm00001d040239	AT1G33811	GDSL-like Lipase/Acylhydrolase superfamily protein	-2.81628	0.0413512
Zm00001d034407	0	0	1.14979	0.0414614
Zm00001d013522	AT1G48320	Thioesterase superfamily protein	-3.54853	0.041486
Zm00001d039270	AT1G64500	Glutaredoxin family protein	-2.57185	0.0416525	-1.42392	0.0136187
Zm00001d040264	AT4G01935	0	-3.18185	0.04187	-3.35214	2.28011e-07
Zm00001d043019	AT5G05390	laccase 12	-5.0144	0.0420003	3.50757	4.56895e-09
Zm00001d052770	AT5G45530	Protein of unknown function (DUF594)	-1.5645	0.0421604
Zm00001d034722	0	0	1.01469	0.0422645
Zm00001d019825	AT3G15980	Coatomer, beta\' subunit	2.65825	0.0423609
Zm00001d011639	AT1G68840	related to ABI3/VP1 2	1.88091	0.0423609
Zm00001d017786	AT3G27820	monodehydroascorbate reductase 4	-1.05287	0.0427803
Zm00001d026060	AT4G11280	1-aminocyclopropane-1-carboxylic acid (acc) synthase 6	1.56671	0.0428333
Zm00001d005867	AT4G24960	HVA22 homologue D	-1.0052	0.0428954
Zm00001d030575	0	0	3.14464	0.0430724
Zm00001d041960	AT3G46640	Homeodomain-like superfamily protein	1.94381	0.0431158			5.04448	0.0436862
Zm00001d025899	AT5G42540	exoribonuclease 2	1.10611	0.0435717
Zm00001d010535	AT5G59750	DHBP synthase RibB-like alpha/beta domain;GTP cyclohydrolase II	-3.92981	0.0436185	-2.08334	0.0120311
Zm00001d017606	AT2G36026	Ovate family protein	1.43568	0.0439449
Zm00001d033402	0	0	1.04246	0.0447494
Zm00001d039650	AT2G26710	Cytochrome P450 superfamily protein	2.12942	0.0447494
Zm00001d051569	AT4G34530	cryptochrome-interacting basic-helix-loop-helix 1	1.83976	0.0448065
Zm00001d038818	AT3G05060	NOP56-like pre RNA processing ribonucleoprotein	-1.01679	0.0450782
Zm00001d007433	AT3G50170	Plant protein of unknown function (DUF247)	-1.11505	0.0452608
Zm00001d051314	AT1G33260	Protein kinase superfamily protein	1.55824	0.045523
Zm00001d042828	0	0	1.77442	0.0459223
Zm00001d027483	AT1G76410	RING/U-box superfamily protein	1.36577	0.0463824
Zm00001d031989	AT3G01150	polypyrimidine tract-binding protein 1	3.18785	0.0466565
Zm00001d024717	AT3G47200	Plant protein of unknown function (DUF247)	-1.54342	0.0469716
Zm00001d013277	AT1G05385	photosystem II 11 kDa protein-related	-1.52761	0.0480095	-1.15029	0.0145104
Zm00001d044409	AT5G56840	myb-like transcription factor family protein	1.28935	0.0489127
Zm00001d030062	AT4G35470	plant intracellular ras group-related LRR 4	1.53244	0.0489199
Zm00001d040310	AT1G61330	FBD, F-box and Leucine Rich Repeat domains containing protein	1.47232	0.0490342
Zm00001d007175	AT5G05190	Protein of unknown function (DUF3133)	2.59368	0.0491043
Zm00001d018827	AT5G01420	Glutaredoxin family protein	1.37946	0.049212
Zm00001d012917	AT1G09460	Carbohydrate-binding X8 domain superfamily protein	1.08885	0.0492978
Zm00001d034186	AT5G42650	allene oxide synthase	1.04082	0.049414
Zm00001d010440	AT5G53190	Nodulin MtN3 family protein	-2.01492	0.049528
Zm00001d020395	AT2G01770	vacuolar iron transporter 1			5.72004	2.61661e-32
Zm00001d049267	AT4G25050	acyl carrier protein 4			-3.60424	4.66563e-21
Zm00001d009740	AT4G17520	Hyaluronan / mRNA binding family			-2.61477	3.14878e-14
Zm00001d017292	AT2G02100	low-molecular-weight cysteine-rich 69			-2.84043	3.99273e-14
Zm00001d035003	AT1G60950	2Fe-2S ferredoxin-like superfamily protein			-2.70334	1.07964e-13
Zm00001d051591	AT3G45980	Histone superfamily protein			-2.72749	5.9363e-13
Zm00001d013223	AT1G14810	semialdehyde dehydrogenase family protein			-2.52046	6.87131e-13	1.87424	0.0021977
Zm00001d049619	AT2G40010	Ribosomal protein L10 family protein			-2.5312	1.10242e-12
Zm00001d051478	AT5G59970	Histone superfamily protein			-2.64859	1.71668e-12
Zm00001d048703	AT3G48290	cytochrome P450, family 71, subfamily A, polypeptide 24			-2.24304	2.53277e-12	-1.45938	0.000401992
Zm00001d039299	AT1G07770	ribosomal protein S15A			-2.40347	5.75317e-12
Zm00001d045268	AT1G09200	Histone superfamily protein			-2.64575	5.88102e-12
Zm00001d044495	AT4G32940	gamma vacuolar processing enzyme			2.24282	6.15663e-12	2.20121	0.000123534
Zm00001d010575	AT3G53730	Histone superfamily protein			-2.47904	7.22954e-12
Zm00001d031701	0	0			-2.31318	7.91359e-12
Zm00001d038535	AT1G77940	Ribosomal protein L7Ae/L30e/S12e/Gadd45 family protein			-2.41535	8.09018e-12
Zm00001d044664	AT2G09990	Ribosomal protein S5 domain 2-like superfamily protein			-2.66148	9.42958e-12
Zm00001d026254	AT2G44120	Ribosomal protein L30/L7 family protein			-2.15565	1.26513e-11
Zm00001d014055	AT1G02205	Fatty acid hydroxylase superfamily			2.81629	1.27696e-11
Zm00001d046925	AT5G24930	CONSTANS-like 4			-4.74616	1.56935e-11
Zm00001d035201	AT2G40010	Ribosomal protein L10 family protein			-2.15224	1.89839e-11
Zm00001d048382	AT1G57860	Translation protein SH3-like family protein			-2.47181	1.93918e-11
Zm00001d017047	AT1G74050	Ribosomal protein L6 family protein			-2.32608	2.28356e-11
Zm00001d012276	AT1G09200	Histone superfamily protein			-2.66232	2.28356e-11
Zm00001d013777	AT1G66580	senescence associated gene 24			-2.30997	2.78957e-11
Zm00001d008327	AT3G57150	homologue of NAP57			-2.55491	2.99378e-11
Zm00001d012992	AT3G56340	Ribosomal protein S26e family protein			-2.16816	3.18836e-11
Zm00001d021300	AT5G02560	histone H2A 12			-2.51075	3.22535e-11
Zm00001d009509	AT3G10950	Zinc-binding ribosomal protein family protein			-2.25625	4.31869e-11
Zm00001d032070	AT3G45980	Histone superfamily protein			-2.54275	5.41377e-11
Zm00001d009579	AT2G34480	Ribosomal protein L18ae/LX family protein			-2.26849	5.66493e-11
Zm00001d037929	AT3G11940	ribosomal protein 5A			-2.20266	6.18325e-11
Zm00001d002343	AT3G12750	zinc transporter 1 precursor			3.1962	6.35822e-11	3.15984	0.00189289
Zm00001d042930	AT3G45980	Histone superfamily protein			-2.53293	7.49071e-11
Zm00001d047787	AT5G02560	histone H2A 12			-2.29025	8.83372e-11
Zm00001d003725	AT1G09200	Histone superfamily protein			-2.69172	1.48269e-10	-2.35528	0.017093
Zm00001d007815	AT5G63070	Ribosomal protein S19 family protein			-2.33052	1.50719e-10
Zm00001d051662	AT2G19740	Ribosomal protein L31e family protein			-2.534	1.69158e-10
Zm00001d006678	AT4G36810	geranylgeranyl pyrophosphate synthase 1			-2.15969	1.87848e-10
Zm00001d009480	AT1G18080	Transducin/WD40 repeat-like superfamily protein			-2.26685	2.1223e-10
Zm00001d027760	AT3G54560	histone H2A 11			-2.56214	2.66275e-10
Zm00001d004052	AT5G02610	Ribosomal L29 family protein			-2.24342	2.66275e-10
Zm00001d030691	AT4G36130	Ribosomal protein L2 family			-2.27336	2.68106e-10
Zm00001d036567	AT3G52580	Ribosomal protein S11 family protein			-2.11609	2.90557e-10
Zm00001d045812	AT3G04950	0			-2.43329	2.92005e-10
Zm00001d015375	AT1G70600	Ribosomal protein L18e/L15 superfamily protein			-2.70529	3.34501e-10	-1.56037	0.0101035
Zm00001d024511	AT5G35530	Ribosomal protein S3 family protein			-2.16308	3.43979e-10
Zm00001d025406	AT1G09200	Histone superfamily protein			-2.78369	3.43979e-10
Zm00001d026015	AT5G59970	Histone superfamily protein			-2.4101	4.01222e-10
Zm00001d011741	AT5G28060	Ribosomal protein S24e family protein			-2.18179	4.01222e-10
Zm00001d010016	AT3G58700	Ribosomal L5P family protein			-2.0961	4.30055e-10
Zm00001d002339	AT5G23740	ribosomal protein S11-beta			-2.11683	5.2707e-10
Zm00001d025413	AT4G25740	RNA binding Plectin/S10 domain-containing protein			-2.10188	5.72705e-10
Zm00001d053547	AT3G58700	Ribosomal L5P family protein			-2.16238	5.87789e-10
Zm00001d006510	AT4G14320	Zinc-binding ribosomal protein family protein			-2.026	6.29112e-10
Zm00001d045022	0	0			-10.4983	7.37898e-10
Zm00001d050920	AT1G74050	Ribosomal protein L6 family protein			-2.08006	7.58731e-10
Zm00001d007810	AT1G04270	cytosolic ribosomal protein S15			-2.12172	7.69251e-10
Zm00001d050872	AT5G64550	loricrin-related			2.99719	8.09828e-10
Zm00001d052749	AT5G23420	high-mobility group box 6			-2.10995	8.09828e-10
Zm00001d027394	AT5G59970	Histone superfamily protein			-2.5624	1.1034e-09
Zm00001d006587	AT3G08940	light harvesting complex photosystem II			-2.1807	1.19977e-09	-1.89925	8.65315e-07
Zm00001d003683	AT1G43170	ribosomal protein 1			-2.07184	1.21966e-09
Zm00001d047697	AT5G03850	Nucleic acid-binding, OB-fold-like protein			-2.21962	1.21966e-09
Zm00001d049666	AT4G00100	ribosomal protein S13A			-2.03753	1.23597e-09
Zm00001d050768	AT1G59940	response regulator 3			-2.44217	1.53535e-09	-1.95054	0.00305631
Zm00001d014082	AT1G57860	Translation protein SH3-like family protein			-2.25815	1.53535e-09
Zm00001d014659	AT5G57170	Tautomerase/MIF superfamily protein			-2.54644	1.59666e-09
Zm00001d010631	AT2G36620	ribosomal protein L24			-2.02313	1.63323e-09
Zm00001d008669	AT3G53730	Histone superfamily protein			-2.32673	1.65991e-09
Zm00001d047472	AT3G12860	NOP56-like pre RNA processing ribonucleoprotein			-2.03431	1.66706e-09
Zm00001d031611	AT1G67430	Ribosomal protein L22p/L17e family protein			-2.08757	1.72179e-09
Zm00001d018957	AT3G09630	Ribosomal protein L4/L1 family			-2.17166	1.86238e-09
Zm00001d020732	AT1G47480	alpha/beta-Hydrolases superfamily protein			-2.4698	1.86238e-09
Zm00001d045649	AT3G27060	Ferritin/ribonucleotide reductase-like family protein			-2.411	1.89201e-09
Zm00001d011285	AT2G34420	photosystem II light harvesting complex gene B1B2			-2.65713	1.89238e-09	-1.8768	3.93204e-07
Zm00001d005694	AT1G10522	0			-2.05361	1.96375e-09
Zm00001d006397	AT1G22360	UDP-glucosyl transferase 85A2			-3.65016	1.96375e-09
Zm00001d052952	AT3G03920	H/ACA ribonucleoprotein complex, subunit Gar1/Naf1 protein			-2.45302	1.96375e-09
Zm00001d021018	AT4G18100	Ribosomal protein L32e			-1.96498	2.04211e-09
Zm00001d042730	AT1G09200	Histone superfamily protein			-2.22975	2.32423e-09
Zm00001d049790	AT4G18100	Ribosomal protein L32e			-1.98166	3.40091e-09
Zm00001d032332	AT1G23740	Oxidoreductase, zinc-binding dehydrogenase family protein			-4.28398	3.74292e-09	-1.84043	0.000128155
Zm00001d013086	AT1G34030	Ribosomal protein S13/S18 family			-2.10968	4.06202e-09
Zm00001d043223	AT4G34555	Ribosomal protein S25 family protein			-1.99996	4.43076e-09
Zm00001d007819	AT5G09500	Ribosomal protein S19 family protein			-2.084	4.70903e-09
Zm00001d006213	AT5G02560	histone H2A 12			-2.06074	4.98722e-09
Zm00001d005789	AT3G45980	Histone superfamily protein			-2.38151	5.29476e-09
Zm00001d034059	AT5G48760	Ribosomal protein L13 family protein			-2.05736	5.54642e-09
Zm00001d014355	AT4G15000	Ribosomal L27e protein family			-2.32036	5.55137e-09
Zm00001d004841	AT1G43170	ribosomal protein 1			-1.95988	5.85155e-09
Zm00001d041727	AT3G43980	Ribosomal protein S14p/S29e family protein			-2.07031	6.39702e-09
Zm00001d008209	AT3G62030	rotamase CYP 4			-2.76375	6.80589e-09
Zm00001d020585	AT3G53730	Histone superfamily protein			-2.12699	7.43717e-09	-1.31512	0.0137871
Zm00001d033128	AT1G66580	senescence associated gene 24			-2.07219	7.5396e-09
Zm00001d041760	AT5G39850	Ribosomal protein S4			-2.04583	7.92103e-09
Zm00001d037479	AT4G29390	Ribosomal protein S30 family protein			-2.18298	8.45198e-09
Zm00001d013034	AT3G57490	Ribosomal protein S5 family protein			-2.12572	8.80397e-09
Zm00001d020584	AT3G53730	Histone superfamily protein			-2.20912	8.80397e-09
Zm00001d010030	AT3G06700	Ribosomal L29e protein family			-2.09534	8.80397e-09
Zm00001d022124	AT1G70600	Ribosomal protein L18e/L15 superfamily protein			-2.18376	9.65726e-09
Zm00001d021477	AT3G53730	Histone superfamily protein			-2.33628	1.00827e-08
Zm00001d047934	AT4G38770	proline-rich protein 4			1.89631	1.01224e-08
Zm00001d003672	AT4G25740	RNA binding Plectin/S10 domain-containing protein			-1.93575	1.01262e-08
Zm00001d005642	AT1G74270	Ribosomal protein L35Ae family protein			-2.00276	1.02287e-08
Zm00001d002546	AT3G53730	Histone superfamily protein			-2.21302	1.03362e-08
Zm00001d048702	AT5G57260	cytochrome P450, family 71, subfamily B, polypeptide 10			-1.89388	1.03742e-08
Zm00001d039106	AT2G32060	Ribosomal protein L7Ae/L30e/S12e/Gadd45 family protein			-1.9966	1.03824e-08
Zm00001d010180	AT2G22230	Thioesterase superfamily protein			-2.71518	1.05729e-08
Zm00001d052003	0	0			-2.15463	1.11066e-08
Zm00001d035087	AT5G24510	60S acidic ribosomal protein family			-2.05222	1.1905e-08
Zm00001d021511	AT4G16720	Ribosomal protein L23/L15e family protein			-2.08062	1.2195e-08
Zm00001d044455	AT5G25460	Protein of unknown function, DUF642			-1.96952	1.42043e-08
Zm00001d050100	AT3G45980	Histone superfamily protein			-2.21338	1.42043e-08
Zm00001d046682	AT3G52960	Thioredoxin superfamily protein			-1.92017	1.547e-08	-1.67505	0.00706738
Zm00001d034609	AT3G56340	Ribosomal protein S26e family protein			-1.86147	1.5493e-08
Zm00001d009618	AT4G01037	Ubiquitin carboxyl-terminal hydrolase family protein			-1.94453	1.64326e-08
Zm00001d051329	AT5G47180	Plant VAMP (vesicle-associated membrane protein) family protein			3.10826	1.71905e-08
Zm00001d049933	AT2G16360	Ribosomal protein S25 family protein			-2.05108	1.72889e-08
Zm00001d036985	AT5G28060	Ribosomal protein S24e family protein			-2.03154	1.74817e-08
Zm00001d036570	AT4G15000	Ribosomal L27e protein family			-2.19246	1.8051e-08
Zm00001d027330	AT3G48940	Remorin family protein			1.79426	1.88801e-08	2.21058	0.0186637
Zm00001d013758	AT2G36620	ribosomal protein L24			-1.97245	2.32075e-08
Zm00001d006100	AT3G62870	Ribosomal protein L7Ae/L30e/S12e/Gadd45 family protein			-1.92109	2.38545e-08
Zm00001d013219	AT5G65860	ankyrin repeat family protein			-2.28019	2.39941e-08
Zm00001d011104	AT5G13120	cyclophilin 20-2			-1.79478	2.44015e-08
Zm00001d013392	AT1G54690	gamma histone variant H2AX			-2.24978	2.44534e-08
Zm00001d045000	AT3G10610	Ribosomal S17 family protein			-2.18222	2.45724e-08
Zm00001d037873	AT1G07920	GTP binding Elongation factor Tu family protein			-2.10469	2.71233e-08
Zm00001d005791	AT3G53730	Histone superfamily protein			-2.07028	2.91204e-08
Zm00001d049552	AT1G26880	Ribosomal protein L34e superfamily protein			-1.90511	2.97757e-08
Zm00001d047442	AT2G36000	Mitochondrial transcription termination factor family protein			-2.51787	3.00826e-08	-1.35477	0.00305519
Zm00001d033727	AT3G25940	TFIIB zinc-binding protein			-2.86785	3.03059e-08
Zm00001d034223	AT3G43980	Ribosomal protein S14p/S29e family protein			-1.98418	3.09914e-08
Zm00001d012274	AT5G41040	HXXXD-type acyl-transferase family protein			2.53045	3.13246e-08
Zm00001d002395	AT2G44120	Ribosomal protein L30/L7 family protein			-1.76083	3.15906e-08
Zm00001d016491	AT3G61110	ribosomal protein S27			-2.17296	3.29181e-08
Zm00001d003680	AT1G43170	ribosomal protein 1			-1.90092	3.42491e-08
Zm00001d034422	AT1G34030	Ribosomal protein S13/S18 family			-1.91861	3.57922e-08
Zm00001d024048	AT4G24830	arginosuccinate synthase family			-1.83293	3.67449e-08
Zm00001d054065	AT1G15250	Zinc-binding ribosomal protein family protein			-1.90443	3.67459e-08
Zm00001d017179	AT3G08010	RNA binding			-1.88486	3.67514e-08
Zm00001d007824	AT3G09630	Ribosomal protein L4/L1 family			-1.98903	3.71912e-08
Zm00001d037877	AT1G07940	GTP binding Elongation factor Tu family protein			-1.9694	3.75739e-08
Zm00001d039020	AT1G29970	60S ribosomal protein L18A-1			-1.92962	3.78181e-08
Zm00001d037684	0	0			-2.29407	3.79096e-08
Zm00001d039908	AT3G49910	Translation protein SH3-like family protein			-2.11791	3.85631e-08
Zm00001d011992	AT3G49010	breast basic conserved 1			-1.89135	4.11128e-08
Zm00001d039790	AT1G09200	Histone superfamily protein			-2.30316	4.13646e-08
Zm00001d010380	AT4G29190	Zinc finger C-x8-C-x5-C-x3-H type family protein			-3.50977	4.23235e-08
Zm00001d050921	AT1G74050	Ribosomal protein L6 family protein			-1.83286	4.44484e-08
Zm00001d048253	AT3G04770	40s ribosomal protein SA B			-1.87036	4.53822e-08
Zm00001d021061	AT3G62870	Ribosomal protein L7Ae/L30e/S12e/Gadd45 family protein			-1.88305	4.58955e-08
Zm00001d009653	AT3G44590	60S acidic ribosomal protein family			-1.91599	4.64963e-08
Zm00001d039687	AT4G12800	photosystem I subunit l			-1.85876	4.93254e-08	-1.20357	0.0017756
Zm00001d012837	AT5G59870	histone H2A 6			-1.98628	5.00754e-08
Zm00001d027813	AT3G10090	Nucleic acid-binding, OB-fold-like protein			-1.97516	5.23287e-08
Zm00001d047707	AT1G48830	Ribosomal protein S7e family protein			-1.90294	5.47747e-08
Zm00001d023994	AT5G42260	beta glucosidase 12			-2.02734	5.50768e-08
Zm00001d048193	AT4G26670	Mitochondrial import inner membrane translocase subunit Tim17/Tim22/Tim23 family protein			-2.06136	5.53829e-08
Zm00001d026578	AT3G44590	60S acidic ribosomal protein family			-1.99501	5.67486e-08
Zm00001d052075	AT1G74270	Ribosomal protein L35Ae family protein			-1.87874	5.68482e-08
Zm00001d048346	AT3G04770	40s ribosomal protein SA B			-1.89881	6.05669e-08
Zm00001d004839	AT1G43170	ribosomal protein 1			-1.81226	6.11259e-08
Zm00001d044246	0	0			-1.95995	6.18023e-08
Zm00001d012598	AT4G39200	Ribosomal protein S25 family protein			-1.9056	6.20963e-08
Zm00001d027527	AT3G04770	40s ribosomal protein SA B			-1.90428	6.92522e-08
Zm00001d041809	AT5G62300	Ribosomal protein S10p/S20e family protein			-2.29564	7.2338e-08
Zm00001d003127	AT3G55280	ribosomal protein L23AB			-1.85639	7.68987e-08
Zm00001d042308	AT3G49010	breast basic conserved 1			-1.87312	7.9405e-08
Zm00001d014718	AT4G02530	chloroplast thylakoid lumen protein			-1.81848	7.9405e-08	-1.86026	1.62447e-05
Zm00001d022307	AT1G23100	GroES-like family protein			-2.26026	8.47977e-08
Zm00001d013252	AT5G48760	Ribosomal protein L13 family protein			-1.83015	8.82116e-08
Zm00001d041568	AT4G36130	Ribosomal protein L2 family			-1.97435	8.95953e-08
Zm00001d012978	AT5G02960	Ribosomal protein S12/S23 family protein			-1.97869	8.95953e-08
Zm00001d038923	AT1G18080	Transducin/WD40 repeat-like superfamily protein			-1.91433	8.95953e-08
Zm00001d012771	AT2G19870	tRNA/rRNA methyltransferase (SpoU) family protein			-1.91687	9.0063e-08
Zm00001d002543	AT5G59970	Histone superfamily protein			-1.89574	9.09837e-08
Zm00001d053632	AT5G59240	Ribosomal protein S8e family protein			-1.85538	9.09837e-08
Zm00001d034550	AT3G57490	Ribosomal protein S5 family protein			-1.97907	9.25045e-08
Zm00001d019147	AT3G57490	Ribosomal protein S5 family protein			-1.98305	1.00243e-07
Zm00001d033147	AT2G36620	ribosomal protein L24			-1.90387	1.04707e-07
Zm00001d032285	AT2G26110	Protein of unknown function (DUF761)			-5.03461	1.11767e-07
Zm00001d005200	AT2G32060	Ribosomal protein L7Ae/L30e/S12e/Gadd45 family protein			-1.88131	1.11928e-07
Zm00001d006358	0	0			-2.56564	1.13343e-07
Zm00001d002450	AT2G37190	Ribosomal protein L11 family protein			-1.95449	1.14483e-07
Zm00001d042023	AT4G25740	RNA binding Plectin/S10 domain-containing protein			-1.93806	1.22099e-07
Zm00001d026286	AT5G23740	ribosomal protein S11-beta			-1.77546	1.31073e-07
Zm00001d012423	AT3G45980	Histone superfamily protein			-2.00454	1.37412e-07
Zm00001d050156	AT1G08070	Tetratricopeptide repeat (TPR)-like superfamily protein			-2.99143	1.3864e-07
Zm00001d017467	AT2G43090	Aconitase/3-isopropylmalate dehydratase protein			-1.81232	1.45412e-07	-1.21866	0.0252544
Zm00001d029418	AT3G16080	Zinc-binding ribosomal protein family protein			-1.93538	1.51422e-07
Zm00001d033347	AT5G67420	LOB domain-containing protein 37			-5.50071	1.57683e-07	-6.62716	1.34315e-14
Zm00001d002253	AT4G15000	Ribosomal L27e protein family			-2.07318	1.61488e-07
Zm00001d027618	AT1G57860	Translation protein SH3-like family protein			-1.99913	1.63965e-07
Zm00001d052718	AT2G43460	Ribosomal L38e protein family			-1.80164	1.66687e-07
Zm00001d039733	AT3G53730	Histone superfamily protein			-1.95918	1.7164e-07
Zm00001d053234	AT5G38030	MATE efflux family protein			-2.582	1.7164e-07
Zm00001d026632	AT4G27450	Aluminium induced protein with YGL and LRDR motifs			-3.11958	1.7203e-07	-2.20278	0.000401601
Zm00001d012069	AT3G07350	Protein of unknown function (DUF506)			-4.55101	1.7203e-07	-9.53639	5.81826e-07
Zm00001d048711	AT1G01420	UDP-glucosyl transferase 72B3			-2.20903	1.73557e-07	-1.07216	0.0227679
Zm00001d019473	AT4G36130	Ribosomal protein L2 family			-1.92059	1.73557e-07
Zm00001d045470	AT4G34710	arginine decarboxylase 2			-1.87273	1.73557e-07
Zm00001d042654	AT5G63810	beta-galactosidase 10			-1.83434	1.75465e-07
Zm00001d045926	AT5G02050	Mitochondrial glycoprotein family protein			-1.91534	1.76445e-07
Zm00001d023692	AT4G31360	selenium binding			-2.51388	1.76478e-07
Zm00001d029174	AT1G56110	homolog of nucleolar protein NOP56			-1.761	1.82411e-07
Zm00001d028622	AT1G43170	ribosomal protein 1			-1.80249	1.82746e-07
Zm00001d018069	AT4G09650	ATP synthase delta-subunit gene			-1.83949	1.87345e-07	-1.38638	0.00605954
Zm00001d052242	AT4G09650	ATP synthase delta-subunit gene			-2.06688	1.90487e-07	-1.17606	0.0266336
Zm00001d014969	AT3G16080	Zinc-binding ribosomal protein family protein			-1.8861	1.90487e-07
Zm00001d021445	AT4G27090	Ribosomal protein L14			-1.78229	1.90487e-07
Zm00001d013282	AT3G61110	ribosomal protein S27			-1.92036	1.94136e-07
Zm00001d051062	AT5G17710	Co-chaperone GrpE family protein			-1.87324	1.95185e-07
Zm00001d019824	AT4G34110	poly(A) binding protein 2			-1.67519	1.95185e-07
Zm00001d053636	AT5G59240	Ribosomal protein S8e family protein			-1.71336	2.03868e-07
Zm00001d037489	AT3G55280	ribosomal protein L23AB			-1.73532	2.05749e-07
Zm00001d018903	AT4G16720	Ribosomal protein L23/L15e family protein			-1.85655	2.14434e-07
Zm00001d032181	AT1G26880	Ribosomal protein L34e superfamily protein			-1.93597	2.18884e-07
Zm00001d017540	AT4G38460	geranylgeranyl reductase			-2.06762	2.18884e-07
Zm00001d021508	AT4G16720	Ribosomal protein L23/L15e family protein			-1.85145	2.28191e-07
Zm00001d014679	AT4G25890	60S acidic ribosomal protein family			-1.97976	2.30578e-07
Zm00001d037732	AT1G27400	Ribosomal protein L22p/L17e family protein			-1.69503	2.35587e-07
Zm00001d049674	AT5G24510	60S acidic ribosomal protein family			-1.81905	2.52154e-07
Zm00001d043625	AT4G17520	Hyaluronan / mRNA binding family			-1.6748	2.71953e-07
Zm00001d012878	AT5G58420	Ribosomal protein S4 (RPS4A) family protein			-1.75713	2.75945e-07
Zm00001d017206	AT3G24506	0			-1.87221	2.77867e-07
Zm00001d048256	0	0			-1.706	2.83291e-07
Zm00001d022462	AT5G27850	Ribosomal protein L18e/L15 superfamily protein			-1.89034	2.8977e-07
Zm00001d051333	AT2G32300	uclacyanin 1			2.00322	2.90318e-07
Zm00001d048159	AT4G34670	Ribosomal protein S3Ae			-1.84684	2.92641e-07
Zm00001d037770	AT3G55010	phosphoribosylformylglycinamidine cyclo-ligase, chloroplast / phosphoribosyl-aminoimidazole synthetase / AIR synthase (PUR5)			-1.85376	2.93941e-07
Zm00001d037972	AT3G06700	Ribosomal L29e protein family			-1.7342	3.06415e-07
Zm00001d048491	AT3G45980	Histone superfamily protein			-1.98163	3.33892e-07
Zm00001d007827	AT3G22840	Chlorophyll A-B binding family protein			-3.3928	3.45166e-07
Zm00001d004921	AT4G35160	O-methyltransferase family protein			-3.11618	3.52309e-07
Zm00001d013979	AT5G23190	cytochrome P450, family 86, subfamily B, polypeptide 1			3.89662	3.57555e-07
Zm00001d005334	AT2G36170	Ubiquitin supergroup;Ribosomal protein L40e			-1.74751	3.70672e-07
Zm00001d047481	AT3G05060	NOP56-like pre RNA processing ribonucleoprotein			-1.80597	3.72691e-07
Zm00001d003598	AT1G59940	response regulator 3			-2.18402	3.84284e-07
Zm00001d053103	AT5G17870	plastid-specific 50S ribosomal protein 6			-2.01316	4.16339e-07
Zm00001d034790	AT5G58420	Ribosomal protein S4 (RPS4A) family protein			-1.78822	4.2333e-07
Zm00001d009848	AT5G27850	Ribosomal protein L18e/L15 superfamily protein			-1.77843	4.43549e-07
Zm00001d018383	AT4G31985	Ribosomal protein L39 family protein			-1.96185	4.48052e-07
Zm00001d023757	AT5G21430	Chaperone DnaJ-domain superfamily protein			-1.84816	4.61964e-07	-1.22052	0.00392678
Zm00001d033589	AT3G26360	Ribosomal protein S21 family protein			-2.07792	4.7109e-07
Zm00001d040617	AT3G06700	Ribosomal L29e protein family			-2.03122	5.01854e-07
Zm00001d012353	AT1G79850	ribosomal protein S17			-1.85619	5.04184e-07
Zm00001d047789	AT4G32260	ATPase, F0 complex, subunit B/B\', bacterial/chloroplast			-1.96042	5.1358e-07	-1.7066	5.31439e-07
Zm00001d049650	AT1G67740	photosystem II BY			-2.31763	5.16876e-07	-2.05917	2.40858e-09
Zm00001d030153	AT2G32180	plastid transcriptionally active 18			-1.79769	5.21016e-07
Zm00001d006388	AT4G16720	Ribosomal protein L23/L15e family protein			-1.76022	5.21016e-07
Zm00001d032760	AT1G57660	Translation protein SH3-like family protein			-1.95023	5.38642e-07
Zm00001d010009	AT1G67430	Ribosomal protein L22p/L17e family protein			-1.74796	5.52231e-07
Zm00001d031814	AT2G26560	phospholipase A 2A			2.8268	5.66443e-07
Zm00001d020580	AT3G45980	Histone superfamily protein			-1.95269	5.66443e-07
Zm00001d041819	AT5G64040	photosystem I reaction center subunit PSI-N, chloroplast, putative / PSI-N, putative (PSAN)			-2.00196	5.88208e-07
Zm00001d016200	AT5G45775	Ribosomal L5P family protein			-1.87184	5.88507e-07
Zm00001d005023	AT5G18380	Ribosomal protein S5 domain 2-like superfamily protein			-1.94097	5.94719e-07
Zm00001d029049	AT1G03600	photosystem II family protein			-2.02978	5.99244e-07	-1.97523	3.2263e-08
Zm00001d045448	AT3G47370	Ribosomal protein S10p/S20e family protein			-1.70952	6.09712e-07
Zm00001d029543	AT5G61170	Ribosomal protein S19e family protein			-1.73439	6.45117e-07
Zm00001d025857	AT2G20450	Ribosomal protein L14			-1.71326	6.65199e-07
Zm00001d022203	AT3G09580	FAD/NAD(P)-binding oxidoreductase family protein			-1.95131	6.86901e-07
Zm00001d015301	AT3G10950	Zinc-binding ribosomal protein family protein			-1.81176	7.10542e-07
Zm00001d024886	AT3G54780	Zinc finger (C3HC4-type RING finger) family protein			-1.83842	7.12987e-07
Zm00001d025932	AT5G23750	Remorin family protein			1.64078	7.32818e-07
Zm00001d044287	AT3G16780	Ribosomal protein L19e family protein			-1.80027	7.39174e-07
Zm00001d014781	AT2G17972	0			-2.06206	7.39174e-07
Zm00001d019312	AT1G19715	Mannose-binding lectin superfamily protein			-1.66388	7.39525e-07
Zm00001d009417	AT2G19730	Ribosomal L28e protein family			-1.67876	7.57905e-07
Zm00001d009399	AT2G26690	Major facilitator superfamily protein			-8.85511	7.59506e-07
Zm00001d042954	AT5G59970	Histone superfamily protein			-2.01118	7.6628e-07
Zm00001d035321	AT2G14880	SWIB/MDM2 domain superfamily protein			-1.768	7.83999e-07
Zm00001d044193	AT1G64350	Transducin/WD40 repeat-like superfamily protein			-1.95338	7.86478e-07	-2.06969	0.0109766
Zm00001d052885	AT5G59850	Ribosomal protein S8 family protein			-1.76633	8.40382e-07
Zm00001d049500	AT5G35530	Ribosomal protein S3 family protein			-1.7133	8.67602e-07
Zm00001d019926	AT2G05990	NAD(P)-binding Rossmann-fold superfamily protein			-1.68623	8.82273e-07
Zm00001d017621	AT2G37400	Tetratricopeptide repeat (TPR)-like superfamily protein			-2.13043	8.9265e-07	-1.81305	0.00187767
Zm00001d039372	AT2G18740	Small nuclear ribonucleoprotein family protein			-1.9082	9.60186e-07
Zm00001d017850	AT2G19740	Ribosomal protein L31e family protein			-1.76408	9.7301e-07
Zm00001d006899	AT5G10360	Ribosomal protein S6e			-1.85133	9.84983e-07
Zm00001d031939	AT4G39200	Ribosomal protein S25 family protein			-1.71942	9.94283e-07
Zm00001d037111	AT5G04800	Ribosomal S17 family protein			-1.96609	1.00999e-06
Zm00001d009497	AT1G15110	phosphatidyl serine synthase family protein			1.81812	1.04363e-06
Zm00001d030146	AT5G45590	Ribosomal protein L35			-1.74923	1.09977e-06
Zm00001d029495	AT2G44310	Calcium-binding EF-hand family protein			-1.93319	1.11577e-06	-1.10679	0.00581889
Zm00001d047296	AT3G02080	Ribosomal protein S19e family protein			-1.71112	1.11622e-06
Zm00001d043632	AT4G17520	Hyaluronan / mRNA binding family			-1.61178	1.22474e-06
Zm00001d035312	0	0			-1.67873	1.23133e-06
Zm00001d022155	AT1G53730	STRUBBELIG-receptor family 6			3.2658	1.28198e-06
Zm00001d041701	AT4G25050	acyl carrier protein 4			-1.61605	1.2881e-06	-1.48753	0.00838831
Zm00001d047128	AT1G63680	acid-amino acid ligases;ligases;ATP binding;ATP binding;ligases			-1.61328	1.3443e-06
Zm00001d028807	AT5G03850	Nucleic acid-binding, OB-fold-like protein			-1.7969	1.34701e-06
Zm00001d025619	AT5G40770	prohibitin 3			-1.91058	1.39248e-06
Zm00001d003108	AT1G80050	adenine phosphoribosyl transferase 2			-1.98927	1.45567e-06
Zm00001d006555	AT3G59540	Ribosomal L38e protein family			-1.73662	1.51274e-06
Zm00001d018873	AT2G46290	Transducin/WD40 repeat-like superfamily protein			-1.57699	1.53985e-06
Zm00001d033186	AT5G08040	mitochondrial import receptor subunit TOM5 homolog			-1.88362	1.58789e-06
Zm00001d037875	AT1G07940	GTP binding Elongation factor Tu family protein			-1.724	1.67461e-06
Zm00001d045889	AT2G19740	Ribosomal protein L31e family protein			-1.82327	1.71383e-06
Zm00001d002500	0	0			-2.18649	1.76658e-06
Zm00001d025580	AT1G71830	somatic embryogenesis receptor-like kinase 1			2.1978	1.80606e-06
Zm00001d027512	AT5G39740	ribosomal protein L5 B			-1.92837	1.86966e-06
Zm00001d036568	AT3G52580	Ribosomal protein S11 family protein			-1.7241	1.87412e-06
Zm00001d013937	AT5G54190	protochlorophyllide oxidoreductase A			-1.52535	1.93813e-06	-1.24882	0.00641977
Zm00001d018410	AT4G29390	Ribosomal protein S30 family protein			-1.88442	1.93813e-06
Zm00001d035859	AT1G76100	plastocyanin 1			-1.76061	1.93813e-06
Zm00001d045500	AT1G07830	ribosomal protein L29 family protein			-1.86536	1.93813e-06
Zm00001d002558	AT4G27590	Heavy metal transport/detoxification superfamily protein			-3.04696	2.08341e-06
Zm00001d035666	AT2G47640	Small nuclear ribonucleoprotein family protein			-1.79593	2.19193e-06
Zm00001d042216	AT3G62760	Glutathione S-transferase family protein			-1.75116	2.19578e-06
Zm00001d042313	AT1G67310	Calmodulin-binding transcription activator protein with CG-1 and Ankyrin domains			2.15086	2.32895e-06
Zm00001d017090	AT2G31410	0			-2.37316	2.33471e-06
Zm00001d036046	AT4G25080	magnesium-protoporphyrin IX methyltransferase			-1.8275	2.35364e-06
Zm00001d047828	AT3G46740	translocon at the outer envelope membrane of chloroplasts 75-III			-1.53503	2.35364e-06
Zm00001d042966	AT5G02960	Ribosomal protein S12/S23 family protein			-1.73323	2.36125e-06
Zm00001d034897	AT5G24490	30S ribosomal protein, putative			-1.61198	2.41717e-06
Zm00001d016549	AT5G02610	Ribosomal L29 family protein			-1.69508	2.44038e-06
Zm00001d003161	AT3G14900	0			-1.95158	2.4697e-06	3.30045	0.00626212
Zm00001d014926	AT1G20580	Small nuclear ribonucleoprotein family protein			-1.79511	2.51322e-06
Zm00001d048787	AT3G43980	Ribosomal protein S14p/S29e family protein			-1.76446	2.52318e-06
Zm00001d030762	AT5G08050	Protein of unknown function (DUF1118)			-2.02037	2.71615e-06	-1.93203	1.37628e-07
Zm00001d043185	AT5G62270	0			-1.7543	2.71643e-06
Zm00001d022265	AT3G57150	homologue of NAP57			-2.42716	2.72168e-06
Zm00001d009638	AT3G58610	ketol-acid reductoisomerase			-1.57438	2.72728e-06
Zm00001d038467	AT5G46280	Minichromosome maintenance (MCM2/3/5) family protein			-1.74818	2.79536e-06
Zm00001d019518	AT2G20260	photosystem I subunit E-2			-1.50146	2.82621e-06	-1.62815	3.82348e-06
Zm00001d052910	0	0			2.14546	2.9243e-06
Zm00001d026589	AT4G39300	0			-2.13378	2.98135e-06
Zm00001d018432	AT1G06190	Rho termination factor			-1.65304	3.02237e-06
Zm00001d048634	AT1G06650	2-oxoglutarate (2OG) and Fe(II)-dependent oxygenase superfamily protein			-1.68096	3.03314e-06
Zm00001d005812	AT5G20720	chaperonin 20			-1.5217	3.09147e-06
Zm00001d035135	AT1G67740	photosystem II BY			-2.26447	3.09419e-06	-1.60229	2.27431e-05
Zm00001d034715	AT5G51110	Transcriptional coactivator/pterin dehydratase			-1.99833	3.14467e-06
Zm00001d049668	AT4G00100	ribosomal protein S13A			-1.77869	3.28339e-06
Zm00001d013443	AT1G25440	B-box type zinc finger protein with CCT domain			-2.07056	3.34038e-06	-1.04011	0.0125105
Zm00001d012757	AT4G32890	GATA transcription factor 9			-2.63517	3.36684e-06
Zm00001d014816	AT4G35770	Rhodanese/Cell cycle control phosphatase superfamily protein			-2.48697	3.37687e-06
Zm00001d013836	AT4G10730	Protein kinase superfamily protein			2.30472	3.38218e-06
Zm00001d046898	AT3G60880	dihydrodipicolinate synthase 1			-1.66857	3.39304e-06
Zm00001d010614	AT2G40590	Ribosomal protein S26e family protein			-1.63283	3.52295e-06
Zm00001d003896	AT2G37190	Ribosomal protein L11 family protein			-1.70605	3.54174e-06
Zm00001d051885	AT4G25630	fibrillarin 2			-1.55101	3.79181e-06
Zm00001d022099	AT4G14540	nuclear factor Y, subunit B3			-2.47562	3.95688e-06
Zm00001d018334	AT3G09250	Nuclear transport factor 2 (NTF2) family protein			-1.80103	4.13971e-06
Zm00001d003459	AT1G75690	DnaJ/Hsp40 cysteine-rich domain superfamily protein			-1.89015	4.15209e-06	-1.70097	1.75777e-05
Zm00001d032420	AT2G33800	Ribosomal protein S5 family protein			-1.50995	4.38719e-06
Zm00001d018234	AT4G19100	Protein of unknown function (DUF3464)			-2.46564	4.38719e-06
Zm00001d031929	AT3G23940	dehydratase family			-1.65326	4.39967e-06
Zm00001d025522	AT3G12340	FKBP-like peptidyl-prolyl cis-trans isomerase family protein			-1.57545	4.4407e-06
Zm00001d039883	AT5G05990	Mitochondrial glycoprotein family protein			-1.81392	4.4407e-06
Zm00001d009870	AT1G07920	GTP binding Elongation factor Tu family protein			-1.71805	4.44173e-06
Zm00001d026594	AT5G62920	response regulator 6			-2.33202	4.52503e-06	-2.19323	0.00240737
Zm00001d038865	AT2G19730	Ribosomal L28e protein family			-1.64636	4.52503e-06
Zm00001d048445	AT3G07030	Alba DNA/RNA-binding protein			-1.96279	4.60957e-06
Zm00001d043780	AT4G29840	Pyridoxal-5\'-phosphate-dependent enzyme family protein			-1.88508	4.67546e-06	-2.48952	5.26316e-12
Zm00001d003730	AT1G09200	Histone superfamily protein			-1.95361	4.7064e-06
Zm00001d053625	AT2G34160	Alba DNA/RNA-binding protein			-1.61221	4.84192e-06
Zm00001d048181	AT3G47590	alpha/beta-Hydrolases superfamily protein			-1.61245	4.96981e-06
Zm00001d026685	AT1G63660	GMP synthase (glutamine-hydrolyzing), putative / glutamine amidotransferase, putative			-1.63734	4.98713e-06
Zm00001d034856	AT4G02930	GTP binding Elongation factor Tu family protein			-1.5902	5.18119e-06
Zm00001d011139	AT5G03740	histone deacetylase 2C			-1.48479	5.24996e-06
Zm00001d015613	AT2G15290	translocon at inner membrane of chloroplasts 21			-1.6333	5.28271e-06
Zm00001d033913	AT3G07030	Alba DNA/RNA-binding protein			-1.62839	5.59586e-06
Zm00001d034892	AT5G46580	pentatricopeptide (PPR) repeat-containing protein			-1.69893	5.65172e-06
Zm00001d049956	AT3G59890	Dihydrodipicolinate reductase, bacterial/plant			-1.8204	6.08599e-06
Zm00001d020820	AT5G38790	0			2.29035	6.13533e-06
Zm00001d049657	AT1G10370	Glutathione S-transferase family protein			-1.91345	6.1951e-06
Zm00001d020030	AT2G01590	chlororespiratory reduction 3			-2.26721	6.60757e-06
Zm00001d031560	AT4G18100	Ribosomal protein L32e			-1.6633	6.66065e-06
Zm00001d050193	AT3G13580	Ribosomal protein L30/L7 family protein			-1.5582	6.66501e-06
Zm00001d022111	AT5G35530	Ribosomal protein S3 family protein			-1.67728	7.08706e-06
Zm00001d028586	AT3G46740	translocon at the outer envelope membrane of chloroplasts 75-III			-1.47855	7.15196e-06
Zm00001d012820	AT5G42960	0			-1.7097	7.35314e-06
Zm00001d019562	AT3G23390	Zinc-binding ribosomal protein family protein			-1.5472	7.35314e-06
Zm00001d053900	AT4G00620	Amino acid dehydrogenase family protein			-1.8622	7.40446e-06
Zm00001d048158	AT4G34670	Ribosomal protein S3Ae			-1.65635	7.45381e-06
Zm00001d049399	AT3G18610	nucleolin like 2			-1.48656	8.08931e-06
Zm00001d039283	AT4G20260	plasma-membrane associated cation-binding protein 1			1.43235	8.1316e-06
Zm00001d045028	AT1G50920	Nucleolar GTP-binding protein			-1.57762	8.21322e-06
Zm00001d045538	AT5G51100	Fe superoxide dismutase 2			-1.63031	8.31733e-06
Zm00001d041672	AT1G09200	Histone superfamily protein			-2.01361	8.3639e-06
Zm00001d047766	AT5G02740	Ribosomal protein S24e family protein			-1.74972	8.37283e-06
Zm00001d028338	AT2G41950	0			-1.59251	8.3881e-06
Zm00001d028426	AT5G62300	Ribosomal protein S10p/S20e family protein			-1.65955	8.64879e-06
Zm00001d016736	AT5G06290	2-cysteine peroxiredoxin B			-1.49972	8.79369e-06
Zm00001d047677	AT2G47500	P-loop nucleoside triphosphate hydrolases superfamily protein with CH (Calponin Homology) domain			1.96669	8.87406e-06
Zm00001d022112	AT2G31670	Stress responsive alpha-beta barrel domain protein			-1.74568	9.22219e-06
Zm00001d053556	AT5G11630	0			-1.86448	9.5641e-06
Zm00001d036148	AT2G02740	ssDNA-binding transcriptional regulator			-1.53508	9.77532e-06
Zm00001d019045	AT5G02560	histone H2A 12			-1.70823	9.80262e-06
Zm00001d031118	AT3G54750	0			-1.67883	9.95583e-06
Zm00001d010528	AT3G53740	Ribosomal protein L36e family protein			-1.60012	1.04206e-05
Zm00001d020201	AT1G74270	Ribosomal protein L35Ae family protein			-1.56512	1.04601e-05
Zm00001d018544	AT3G19810	Protein of unknown function (DUF177)			-1.48915	1.07151e-05
Zm00001d043970	AT1G60550	enoyl-CoA hydratase/isomerase D			-1.69122	1.07656e-05
Zm00001d034440	AT3G09630	Ribosomal protein L4/L1 family			-1.67364	1.10196e-05
Zm00001d011130	AT2G19480	nucleosome assembly protein 1;2			-1.49803	1.10196e-05
Zm00001d007514	AT3G03920	H/ACA ribonucleoprotein complex, subunit Gar1/Naf1 protein			-1.96656	1.10839e-05
Zm00001d034855	AT1G17880	basic transcription factor 3			-1.64697	1.1274e-05
Zm00001d022226	AT1G26840	origin recognition complex protein 6			-2.12523	1.12859e-05
Zm00001d023801	AT1G67630	DNA polymerase alpha 2			-2.06923	1.12901e-05
Zm00001d009657	AT3G44590	60S acidic ribosomal protein family			-1.50884	1.13312e-05
Zm00001d007869	AT1G07250	UDP-glucosyl transferase 71C4			-2.3247	1.16794e-05
Zm00001d021645	AT1G50900	Ankyrin repeat family protein			-1.56731	1.17941e-05
Zm00001d023713	AT5G64040	photosystem I reaction center subunit PSI-N, chloroplast, putative / PSI-N, putative (PSAN)			-2.05426	1.19624e-05	-2.41242	3.01763e-07
Zm00001d035002	AT1G60950	2Fe-2S ferredoxin-like superfamily protein			-1.52984	1.20523e-05
Zm00001d025784	AT3G55280	ribosomal protein L23AB			-1.60249	1.20626e-05
Zm00001d004410	AT5G27820	Ribosomal L18p/L5e family protein			-1.81965	1.20626e-05
Zm00001d034969	AT1G26220	Acyl-CoA N-acyltransferases (NAT) superfamily protein			-1.99983	1.2221e-05	-1.36969	0.00157685
Zm00001d006788	AT5G49010	DNA replication protein-related			-2.30765	1.22259e-05
Zm00001d048157	AT4G34670	Ribosomal protein S3Ae			-1.58922	1.22259e-05
Zm00001d028373	AT5G05000	translocon at the outer envelope membrane of chloroplasts 34			-1.5075	1.22816e-05
Zm00001d024885	AT1G21680	DPP6 N-terminal domain-like protein			-1.67545	1.23273e-05
[truncated: 3,340 more rows]

## Sheet: Table S2
Table S2. Common genes (CGs) identified in the three leaf tissue comparisons.
Locus name	Closet AGI	Functional category	log2(FC)			Module
			DZ	EZ	ME
Zm00001d050694	AT1G43710	amino acid metabolism.degradation.histidine	-2.0755	-2.99996	-1.86948	#N/A
Zm00001d052247	AT2G21940	amino acid metabolism.synthesis.aromatic aa.chorismate.shikimate kinase	-1.61786	-1.1422	-1.2451	yellow
Zm00001d018061	AT2G21940	amino acid metabolism.synthesis.aromatic aa.chorismate.shikimate kinase	-1.4349	-1.64213	-1.61609	brown
Zm00001d002880	AT1G80560	amino acid metabolism.synthesis.branched chain group.leucine specific.3-isopropylmalate dehydrogenase	-1.058	-1.82322	-1.31322	yellow
Zm00001d045965	AT5G14780	C1-metabolism.formate dehydrogenase	-1.39487	-1.82722	-1.77792	turquoise
Zm00001d043477	AT4G18780	cell wall.cellulose synthesis.cellulose synthase	-1.09836	1.58528	1.60056	green
Zm00001d035761	AT5G13120	cell.cycle.peptidylprolyl isomerase	-1.25485	-1.55279	-1.32199	black
Zm00001d016979	AT5G40770	cell.division	-2.66238	-4.13913	-4.12436	turquoise
Zm00001d003715	AT5G09820	cell.organisation	-1.2195	-1.17017	-1.38377	blue
Zm00001d028392	AT2G16700	cell.organisation	-1.31995	-1.66938	-1.83562	turquoise
Zm00001d018090	AT5G10230	cell.organisation	-2.54927	-1.84699	-2.64816	yellow
Zm00001d018401	AT1G80480	cell.organisation	-1.13801	-1.19087	-1.06821	blue
Zm00001d014284	AT1G23360	Co-factor and vitamine metabolism.folate & vitamine K.vitamine K	-1.49114	-1.16926	-1.81882	blue
Zm00001d033383	AT2G29630	Co-factor and vitamine metabolism.thiamine	-1.58922	-1.53676	-1.43729	blue
Zm00001d008329	AT4G02380	development.late embryogenesis abundant	-3.30976	-5.74395	-7.70935	blue
Zm00001d027809	AT5G48850	development.unspecified	-2.37114	-1.62828	-2.97829	grey
Zm00001d045431	AT2G36530	glycolysis.cytosolic branch.enolase	-1.1316	-1.10024	-1.0741	brown
Zm00001d046170	AT2G42600	glycolysis.cytosolic branch.phospho-enol-pyruvate carboxylase (PEPC)	-1.5807	-3.15441	-2.17539	blue
Zm00001d034898	AT5G51810	hormone metabolism.gibberelin.synthesis-degradation.GA20 oxidase	-2.19238	-2.35021	-1.43141	brown
Zm00001d048021	AT5G42650	hormone metabolism.jasmonate.synthesis-degradation.allene oxidase synthase	-1.1893	-1.0815	1.69731	yellow
Zm00001d002000	AT3G22400	hormone metabolism.jasmonate.synthesis-degradation.lipoxygenase	-1.22855	-1.0879	-1.35429	blue
Zm00001d032156	AT4G30950	lipid metabolism.FA desaturation.omega 6 desaturase	-1.05101	-1.3598	-1.67999	black
Zm00001d023887	AT4G25050	lipid metabolism.FA synthesis and FA elongation.ACP protein	-1.35397	-2.08831	-2.16714	yellow
Zm00001d016588	AT3G02040	lipid metabolism.lipid degradation.lysophospholipases.glycerophosphodiester phosphodiesterase	-3.84996	-3.32683	-3.39823	blue
Zm00001d038891	AT1G48600	lipid metabolism.Phospholipid synthesis	-2.53687	-2.8636	-6.01359	green
Zm00001d052316	AT2G40300	metal handling.binding, chelation and storage	1.16734	1.39849	1.85409	red
Zm00001d022557	AT1G56430	metal handling.binding, chelation and storage	-3.20778	-3.32736	-1.24178	blue
Zm00001d016691	AT3G56240	metal handling.binding, chelation and storage	-1.26121	-2.60918	-3.73864	blue
Zm00001d019985	AT5G55050	misc.GDSL-motif lipase	-2.42521	-3.07132	-1.03025	blue
Zm00001d019899	AT2G42220	misc.rhodanese	-1.17526	-1.36313	-1.08399	black
Zm00001d028745	AT3G08920	misc.rhodanese	-1.56022	-2.71951	-1.34553	blue
Zm00001d026501	AT5G35630	N-metabolism.ammonia metabolism.glutamine synthase	-1.10258	-1.7625	-1.43014	blue
Zm00001d018161	AT2G15620	N-metabolism.nitrate metabolism.nitrite reductase	-5.80599	-5.55909	-2.89551	yellow
Zm00001d049995	AT1G77760	N-metabolism.nitrate metabolism.NR	-2.83841	-2.45978	-2.54238	blue
Zm00001d011051	AT2G39570	not assigned.no ontology	-1.62291	-2.99577	-2.63515	blue
Zm00001d028094	AT3G03990	not assigned.no ontology	-2.66119	-4.82154	-2.98506	blue
Zm00001d052964	AT1G03070	not assigned.no ontology	-3.84299	-2.63229	-3.26092	#N/A
Zm00001d038047	AT5G14910	not assigned.no ontology	-1.11119	-1.61238	-1.70673	blue
Zm00001d033543	AT5G62720	not assigned.no ontology	-2.40951	-2.10974	-5.32151	blue
Zm00001d008610	AT3G55605	not assigned.no ontology	-1.03959	-1.21192	1.5971	yellow
Zm00001d000126	AT3G56500	not assigned.no ontology	-1.04126	-1.39186	-2.1859	turquoise
Zm00001d027533	AT2G17120	not assigned.no ontology	-1.69101	-1.32586	-1.45144	blue
Zm00001d009929	AT1G54780	not assigned.no ontology	-1.20525	-1.23643	-1.75194	blue
Zm00001d013918	AT5G53490	not assigned.no ontology	-2.349	-1.76838	-2.87751	blue
Zm00001d022421	AT2G39050	not assigned.no ontology.hydroxyproline rich proteins	-1.0236	-1.12378	-2.1976	green
Zm00001d004978	AT1G50450	not assigned.unknown	-1.08796	-1.09918	-1.20137	blue
Zm00001d033558	AT1G27150	not assigned.unknown	-1.67452	-2.68955	-1.97887	brown
Zm00001d034900	AT4G22890	not assigned.unknown	-1.40542	-1.00203	-1.26817	blue
Zm00001d009877	AT3G46780	not assigned.unknown	-1.59963	-2.02469	-1.26214	blue
Zm00001d052532	AT2G16980	not assigned.unknown	-7.77538	-5.82003	-13.2168	blue
Zm00001d054000	AT3G18180	not assigned.unknown	1.3955	1.21386	1.94664	brown
Zm00001d048116	AT2G03420	not assigned.unknown	-1.27697	-1.25978	-1.05669	blue
Zm00001d033924	AT3G56360	not assigned.unknown	-4.3173	-5.6856	-6.36976	blue
Zm00001d013326	AT3G56360	not assigned.unknown	-2.49676	-4.64306	-5.41441	blue
Zm00001d000310	AT3G15810	not assigned.unknown	-1.24002	-2.90609	-1.44253	blue
Zm00001d051053	AT4G28025	not assigned.unknown	-1.2676	-1.67196	-1.38092	blue
Zm00001d037323	AT4G01150	not assigned.unknown	-1.46384	-1.30057	-1.67501	blue
Zm00001d014600	AT5G57345	not assigned.unknown	-1.12697	-1.16675	-1.95596	blue
Zm00001d020610	AT5G20790	not assigned.unknown	-1.52076	-2.0573	-1.4328	blue
Zm00001d024281	AT5G13700	polyamine metabolism.degradation.polyamin oxidase	-3.53946	-3.66088	-1.87708	yellow
Zm00001d046940	AT5G45680	protein.assembly and cofactor ligation	-1.5113	-1.6348	-1.12912	blue
Zm00001d036340	AT5G23120	protein.assembly and cofactor ligation	-1.07381	-1.44222	-1.78777	blue
Zm00001d043195	AT1G79330	protein.degradation	-1.07372	-1.04076	-1.98355	yellow
Zm00001d046952	AT4G20070	protein.degradation	1.32973	1.43258	1.82766	red
Zm00001d003663	AT1G36390	protein.folding	-1.06391	-1.76986	-1.10049	yellow
Zm00001d018077	AT4G39710	protein.folding	-1.19789	-1.4142	-1.1998	blue
Zm00001d032331	AT3G01480	protein.folding	-1.15179	-1.04496	-1.5285	blue
Zm00001d021336	AT4G38470	protein.postranslational modification	-8.25147	-5.01866	-6.69629	#N/A
Zm00001d052340	AT5G58380	protein.postranslational modification	-4.81089	-7.20596	-3.62005	yellow
Zm00001d047186	AT5G39850	protein.synthesis.ribosomal protein.eukaryotic.40S subunit.S9	-1.28688	-2.58015	-1.22505	turquoise
Zm00001d038084	AT3G63490	protein.synthesis.ribosomal protein.prokaryotic.chloroplast.50S subunit.L1	-1.07969	-1.42209	-1.01482	black
Zm00001d016072	AT1G35680	protein.synthesis.ribosomal protein.prokaryotic.chloroplast.50S subunit.L21	-1.94279	-1.48999	-1.38086	black
Zm00001d014488	AT5G54600	protein.synthesis.ribosomal protein.prokaryotic.chloroplast.50S subunit.L24	-1.41705	-1.2276	-1.4012	black
Zm00001d044130	AT1G75350	protein.synthesis.ribosomal protein.prokaryotic.chloroplast.50S subunit.L31	-1.02193	-1.57361	-1.3142	black
Zm00001d018412	AT3G44890	protein.synthesis.ribosomal protein.prokaryotic.chloroplast.50S subunit.L9	-1.6802	-1.29454	-1.63156	black
Zm00001d015628	AT3G27160	protein.synthesis.ribosomal protein.prokaryotic.unknown organellar.30S subunit.S21	-1.83281	-2.16095	-1.94202	yellow
Zm00001d021764	AT2G20890	protein.targeting	-1.10009	-1.04916	-1.87339	blue
Zm00001d006588	AT2G20890	protein.targeting	-1.11503	-1.08603	-2.0548	blue
Zm00001d021310	AT2G21170	PS.calvin cycle.TPI	-1.4021	-1.36436	-1.7766	blue
Zm00001d023559	AT4G38970	PS.calvin cyle.aldolase	-1.96686	-1.84013	-1.48814	blue
Zm00001d028562	AT3G54050	PS.calvin cyle.FBPase	-1.75775	-2.31365	-1.46911	blue
Zm00001d003429	AT1G12900	PS.calvin cyle.GAP	-1.27419	-1.68394	-1.32721	blue
Zm00001d027488	AT1G42970	PS.calvin cyle.GAP	-1.19043	-1.89606	-2.66402	blue
Zm00001d038579	AT1G56190	PS.calvin cyle.phosphoglycerate kinase	-1.18477	-1.65687	-1.65323	blue
Zm00001d010672	AT1G56190	PS.calvin cyle.phosphoglycerate kinase	-1.15991	-1.81256	-1.12046	blue
Zm00001d017711	AT1G32060	PS.calvin cyle.PRK	-3.01603	-2.20043	-1.33084	blue
Zm00001d027841	AT5G61410	PS.calvin cyle.RPE	-1.43701	-1.0627	-1.79347	blue
Zm00001d042840	AT3G55800	PS.calvin cyle.seduheptulose bisphosphatase	-2.34154	-2.14525	-1.33205	blue
Zm00001d021620	AT4G04640	PS.lightreaction.ATP synthase.gamma chain	-1.02397	-1.90247	-1.64939	blue
Zm00001d013191	AT2G26500	PS.lightreaction.cytochrome b6/f	-1.38965	-2.10329	-1.36291	blue
Zm00001d020434	AT1G70760	PS.lightreaction.NADH DH	-3.22816	-1.56052	-1.38059	blue
Zm00001d035001	AT1G60950	PS.lightreaction.other electron carrier (ox/red).ferredoxin	-1.29693	-1.63271	-1.32548	blue
Zm00001d045620	AT1G76100	PS.lightreaction.other electron carrier (ox/red).plastocyanin	-1.80861	-2.24816	-1.65606	blue
Zm00001d006663	AT3G61470	PS.lightreaction.photosystem I.LHC-I	-1.11912	-1.51994	-1.41106	blue
Zm00001d046786	AT1G61520	PS.lightreaction.photosystem I.LHC-I	-1.19413	-1.90404	-1.01993	blue
Zm00001d034543	AT4G02770	PS.lightreaction.photosystem I.PSI polypeptide subunits	-1.04316	-2.31491	-1.6062	blue
Zm00001d013039	AT1G03130	PS.lightreaction.photosystem I.PSI polypeptide subunits	-1.62081	-1.79317	-1.22476	blue
Zm00001d005446	AT2G20260	PS.lightreaction.photosystem I.PSI polypeptide subunits	-1.06716	-1.46521	-1.40088	blue
Zm00001d034283	AT1G31330	PS.lightreaction.photosystem I.PSI polypeptide subunits	-2.21221	-1.45886	-1.4034	blue
Zm00001d038984	AT1G52230	PS.lightreaction.photosystem I.PSI polypeptide subunits	-1.61502	-1.7095	-1.12217	blue
Zm00001d021370	AT2G46820	PS.lightreaction.photosystem I.PSI polypeptide subunits	-1.42237	-1.84707	-2.51426	blue
Zm00001d021784	AT5G54270	PS.lightreaction.photosystem II.LHC-II	-1.11378	-1.73329	-1.177	blue
Zm00001d021763	AT3G08940	PS.lightreaction.photosystem II.LHC-II	-1.19141	-1.4588	-1.49268	blue
Zm00001d048998	AT4G10340	PS.lightreaction.photosystem II.LHC-II	-1.14378	-1.91529	-1.49652	blue
Zm00001d026599	AT1G15820	PS.lightreaction.photosystem II.LHC-II	-1.22502	-1.6981	-1.96322	blue
Zm00001d047532	AT1G03600	PS.lightreaction.photosystem II.PSII polypeptide subunits	-1.65711	-2.11028	-1.88908	blue
Zm00001d007857	AT1G06680	PS.lightreaction.photosystem II.PSII polypeptide subunits	-2.11653	-1.82698	-1.98284	blue
Zm00001d018779	AT1G06680	PS.lightreaction.photosystem II.PSII polypeptide subunits	-1.12955	-1.28495	-1.37466	blue
Zm00001d006540	AT4G05180	PS.lightreaction.photosystem II.PSII polypeptide subunits	-1.49832	-2.17982	-1.41536	blue
Zm00001d022464	AT2G06520	PS.lightreaction.photosystem II.PSII polypeptide subunits	-1.04289	-1.61031	-1.39916	blue
Zm00001d039715	AT2G06520	PS.lightreaction.photosystem II.PSII polypeptide subunits	-1.02807	-1.51561	-1.83924	blue
Zm00001d007937	AT1G70580	PS.photorespiration.aminotransferases peroxisomal	-1.17191	-2.21968	-2.43741	blue
Zm00001d024633	AT1G63940	redox.ascorbate and glutathione.ascorbate	-1.90272	-1.60451	-2.04835	yellow
Zm00001d048720	AT4G15700	redox.glutaredoxins	-3.73429	-7.04474	-9.30592	#N/A
Zm00001d048020	AT2G16060	redox.heme	-6.04545	-9.6297	-5.32924	turquoise
Zm00001d038718	AT2G16060	redox.heme	-3.38747	-4.48797	-5.19267	blue
Zm00001d013927	AT4G04950	redox.thioredoxin	-1.28675	-2.1252	-1.54397	turquoise
Zm00001d022630	AT1G14220	RNA.processing.ribonucleases	-4.69431	-3.99527	-1.25215	blue
GRMZM5G836994	ATCG00040	RNA.processing.splicing	-1.86397	-1.43438	-1.42729	#N/A
Zm00001d029601	AT5G67420	RNA.regulation of transcription.AS2,Lateral Organ Boundaries Gene Family	-3.84603	-7.35288	-5.4873	#N/A
Zm00001d021995	AT5G67420	RNA.regulation of transcription.AS2,Lateral Organ Boundaries Gene Family	-5.95002	-5.67612	-8.14112	#N/A
Zm00001d018255	AT1G54160	RNA.regulation of transcription.CCAAT box binding factor family, HAP2	1.47124	2.67634	2.01054	green
Zm00001d023402	AT1G68670	RNA.regulation of transcription.G2-like transcription factor family, GARP	-3.48241	-7.29048	-8.06454	#N/A
Zm00001d013202	AT2G03500	RNA.regulation of transcription.G2-like transcription factor family, GARP	-5.56429	-5.51212	-4.8222	black
Zm00001d030891	AT2G03500	RNA.regulation of transcription.G2-like transcription factor family, GARP	-2.0353	-1.84949	-3.05519	grey
Zm00001d007962	AT2G03500	RNA.regulation of transcription.G2-like transcription factor family, GARP	-3.18589	-1.53292	-1.77967	turquoise
Zm00001d034160	AT4G37180	RNA.regulation of transcription.G2-like transcription factor family, GARP	-4.82721	-5.19072	-2.72918	brown
Zm00001d015201	AT1G64530	RNA.regulation of transcription.NIN-like bZIP-related family	-3.88461	-4.87774	-4.10989	#N/A
Zm00001d002490	AT2G35410	RNA.RNA binding	-1.01794	-2.53066	-2.23277	blue
Zm00001d018034	AT1G74470	secondary metabolism.isoprenoids.non-mevalonate pathway	-1.17561	-2.06539	-1.64877	blue
Zm00001d042906	AT5G60020	secondary metabolism.simple phenols	-1.08871	1.42451	2.41972	#N/A
Zm00001d013527	AT1G74740	signalling.calcium	1.46434	1.63539	1.64568	#N/A
Zm00001d038351	AT3G53990	stress.abiotic.cold	-2.06654	-3.4336	-2.33835	turquoise
Zm00001d040292	AT4G15910	stress.abiotic.drought/salt	2.66613	1.65584	1.61559	grey
Zm00001d013507	AT5G49910	stress.abiotic.heat	-2.61768	-3.59481	-2.05227	yellow
Zm00001d020827	AT2G04030	stress.abiotic.heat	-1.10357	-1.41432	-1.50907	grey
Zm00001d033483	AT1G54410	stress.abiotic.unspecified	-1.45878	-1.04398	-2.09592	blue
Zm00001d027500	AT2G02100	stress.biotic	-2.11771	-5.18393	-5.38751	yellow
Zm00001d039089	AT1G53240	TCA / org. transformation.TCA.malate DH	-1.02605	-1.43898	-1.27109	yellow
Zm00001d031659	AT5G50850	TCA / org. transformation.TCA.pyruvate DH.E1	-1.12249	-1.31766	-3.20858	turquoise
Zm00001d014715	AT1G69740	tetrapyrrole synthesis.ALA dehydratase	-1.25656	-1.66282	-1.17436	black
Zm00001d023536	AT5G45930	tetrapyrrole synthesis.magnesium chelatase	-1.46161	-2.26074	-1.55891	black
Zm00001d023427	AT3G59400	tetrapyrrole synthesis.regulation	-1.48568	-1.79794	-2.34735	blue
Zm00001d012231	AT1G10010	transport.amino acids	-4.32317	-4.28951	-3.27663	blue
Zm00001d032383	AT5G33320	transport.metabolite transporters at the envelope membrane	-1.12757	-1.19822	-1.32385	blue
Zm00001d033061	AT3G21690	transport.misc	-2.88776	-1.53785	-1.86529	blue
Zm00001d021569	AT3G23560	transport.misc	2.16783	-1.38061	-1.86132	grey
Zm00001d044529	AT2G26690	transport.nitrate	-6.78668	-8.35384	-8.34602	#N/A
Zm00001d042684	AT1G22550	transport.peptides and oligopeptides	-6.10239	-8.39909	-8.32884	#N/A
Zm00001d051525	AT5G64410	transport.peptides and oligopeptides	1.76845	2.28334	2.6662	red
Zm00001d045519	AT4G10770	transport.peptides and oligopeptides	2.31735	2.3499	2.17792	red
Zm00001d020219	AT3G01280	transport.porins	-1.08798	-1.52574	-1.60404	turquoise
Zm00001d015702	AT5G33280	transport.unspecified anions	-2.10332	-1.07746	-1.67991	black
Zm00001d046919	AT5G40890	transport.unspecified anions	-1.77115	-2.89604	-1.51159	yellow
Zm00001d015700	AT5G49890	transport.unspecified anions	-2.63356	-1.82268	-1.64728	black
Zm00001d048311	AT2G02860	transporter.sugars.sucrose	-1.19048	-1.01669	-1.58083	black
Zm00001d002126	AT5G64550	#N/A	-3.39028	-4.14253	-2.1996	yellow
Zm00001d034673		#N/A	-4.92093	-5.70174	-6.26751	blue
Zm00001d002347	AT3G22142	#N/A	-2.11157	-1.34126	-3.78857	blue
Zm00001d032481		#N/A	-2.51191	-1.82553	-2.93212	grey
Zm00001d031421	AT3G63540	#N/A	-2.51473	-2.74639	-2.17301	blue
Zm00001d004894	AT5G38410	#N/A	-2.50682	-2.50183	-1.55168	blue
Zm00001d021435	AT2G34420	#N/A	-1.15748	-1.68621	-1.25921	blue
Zm00001d048705	AT3G48280	#N/A	-1.01125	-2.36792	-1.46453	yellow
Zm00001d046934		#N/A	-1.56164	-2.07215	-3.73088	grey
Zm00001d048013	AT2G23790	#N/A	6.43213	6.84865	2.26492	#N/A
Zm00001d051749	AT3G01470	#N/A	1.25625	1.03325	-1.21703	turquoise
Zm00001d044396	AT2G34420	#N/A	-1.78922	-4.18435	-3.2324	blue
Zm00001d044399	AT2G34420	#N/A	-1.95492	-3.07897	-3.61954	blue
Zm00001d023869	AT2G47870	#N/A	-3.85336	-8.2113	-8.16753	blue

## Sheet: Table S3
Table S3. GO term analysis of specific genes (SGs) in division zone (SGs-DZ), elongation zone (SGs-EZ) and mature zone (SGs-MZ).
SGs-DZ									SGs-EZ										SGs-MZ
Term	ID	Description	GeneRatio	BgRatio	p-value	FDR	Count		Term	ID	Description	GeneRatio	BgRatio	p-value	FDR	Count			Term	ID	Description	GeneRatio	BgRatio	p-value	FDR	Count
GO-BP	GO:0009611	response to wounding	22/626	220/26171	1.84645e-08	2.65151e-05	22		GO-BP	GO:0042254	ribosome biogenesis	89/1519	360/26171	2.71443e-32	5.16827e-29	89		GO-BP	GO:0044262	cellular carbohydrate metabolic process	48/883	416/26171	1.25089e-13	2.0352e-10	48
	GO:0016042	lipid catabolic process	22/626	234/26171	5.61741e-08	2.74648e-05	22			GO:0022613	ribonucleoprotein complex biogenesis	94/1519	406/26171	1.26183e-31	1.20126e-28	94			GO:0034637	cellular carbohydrate biosynthetic process	31/883	222/26171	2.26254e-11	1.84057e-08	31
	GO:0048437	floral organ development	22/626	237/26171	7.04737e-08	2.74648e-05	22			GO:0046686	response to cadmium ion	62/1519	344/26171	1.32501e-15	7.62867e-13	62			GO:0044264	cellular polysaccharide metabolic process	34/883	279/26171	1.10267e-10	5.98015e-08	34
	GO:0048366	leaf development	29/626	388/26171	7.65037e-08	2.74648e-05	29			GO:0006520	cellular amino acid metabolic process	69/1519	412/26171	1.60266e-15	7.62867e-13	69			GO:0032787	monocarboxylic acid metabolic process	47/883	491/26171	1.63399e-10	6.64625e-08	47
	GO:0010817	regulation of hormone levels	29/626	396/26171	1.18231e-07	3.17697e-05	29			GO:0006260	DNA replication	37/1519	142/26171	5.57602e-15	2.12335e-12	37			GO:0071669	plant-type cell wall organization or biogenesis	32/883	276/26171	1.37641e-09	4.47882e-07	32
	GO:0010374	stomatal complex development	11/626	59/26171	1.32742e-07	3.17697e-05	11			GO:0010038	response to metal ion	73/1519	492/26171	1.48432e-13	4.57019e-11	73			GO:0016051	carbohydrate biosynthetic process	38/883	373/26171	1.67147e-09	4.53246e-07	38
	GO:0009723	response to ethylene	24/626	318/26171	8.48914e-07	0.000127347	24			GO:0034660	ncRNA metabolic process	58/1519	342/26171	1.68022e-13	4.57019e-11	58			GO:0044282	small molecule catabolic process	24/883	184/26171	1.59283e-08	3.12408e-06	24
	GO:0090698	post-embryonic plant morphogenesis	18/626	191/26171	8.67099e-07	0.000127347	18			GO:0034622	cellular protein-containing complex assembly	61/1519	384/26171	7.72341e-13	1.83817e-10	61			GO:0072330	monocarboxylic acid biosynthetic process	33/883	322/26171	1.70092e-08	3.12408e-06	33
	GO:0014070	response to organic cyclic compound	27/626	388/26171	8.73087e-07	0.000127347	27			GO:0006261	DNA-dependent DNA replication	28/1519	98/26171	9.42992e-13	1.99495e-10	28			GO:0042742	defense response to bacterium	37/883	389/26171	1.72813e-08	3.12408e-06	37
	GO:0010200	response to chitin	15/626	135/26171	8.86816e-07	0.000127347	15			GO:1901605	alpha-amino acid metabolic process	51/1519	292/26171	1.54258e-12	2.93708e-10	51			GO:0033692	cellular polysaccharide biosynthetic process	23/883	174/26171	2.45305e-08	3.99111e-06	23
	GO:0032787	monocarboxylic acid metabolic process	31/626	491/26171	1.11114e-06	0.000145054	31			GO:0065003	protein-containing complex assembly	65/1519	436/26171	2.6115e-12	4.52028e-10	65			GO:0009617	response to bacterium	42/883	489/26171	3.63347e-08	5.37423e-06	42
	GO:0009753	response to jasmonic acid	20/626	241/26171	1.62528e-06	0.000194491	20			GO:0043933	protein-containing complex subunit organization	69/1519	494/26171	1.20247e-11	1.90791e-09	69			GO:0000271	polysaccharide biosynthetic process	25/883	208/26171	4.2113e-08	5.38037e-06	25
	GO:0008299	isoprenoid biosynthetic process	16/626	180/26171	7.40878e-06	0.000559948	16			GO:1901607	alpha-amino acid biosynthetic process	37/1519	181/26171	1.60518e-11	2.35097e-09	37			GO:0005976	polysaccharide metabolic process	39/883	438/26171	4.29901e-08	5.38037e-06	39
	GO:0009414	response to water deprivation	24/626	362/26171	7.98544e-06	0.000563593	24			GO:0008652	cellular amino acid biosynthetic process	37/1519	203/26171	5.08541e-10	6.91616e-08	37			GO:0009832	plant-type cell wall biogenesis	22/883	171/26171	8.0367e-08	9.02916e-06	22
	GO:0009617	response to bacterium	29/626	489/26171	8.24196e-06	0.000563593	29			GO:0042255	ribosome assembly	18/1519	56/26171	1.29609e-09	1.64517e-07	18			GO:0046686	response to cadmium ion	33/883	344/26171	8.32436e-08	9.02916e-06	33
	GO:0071396	cellular response to lipid	27/626	442/26171	9.90988e-06	0.000646845	27			GO:0065002	intracellular protein transmembrane transport	20/1519	70/26171	1.64736e-09	1.96036e-07	20			GO:0009698	phenylpropanoid metabolic process	22/883	174/26171	1.09862e-07	1.11716e-05	22
	GO:0009812	flavonoid metabolic process	12/626	110/26171	1.31529e-05	0.000688519	12			GO:0009657	plastid organization	40/1519	242/26171	2.06712e-09	2.31517e-07	40			GO:0055086	nucleobase-containing small molecule metabolic process	39/883	463/26171	1.85005e-07	1.77061e-05	39
	GO:0007389	pattern specification process	17/626	210/26171	1.34252e-05	0.000688519	17			GO:0009123	nucleoside monophosphate metabolic process	35/1519	195/26171	2.26395e-09	2.39476e-07	35			GO:1901615	organic hydroxy compound metabolic process	29/883	296/26171	3.22927e-07	2.9189e-05	29
	GO:0071215	cellular response to abscisic acid stimulus	20/626	281/26171	1.62645e-05	0.000778526	20			GO:0019693	ribose phosphate metabolic process	43/1519	275/26171	3.00542e-09	3.01174e-07	43			GO:0005996	monosaccharide metabolic process	20/883	159/26171	4.47546e-07	3.40199e-05	20
	GO:0097306	cellular response to alcohol	20/626	281/26171	1.62645e-05	0.000778526	20			GO:0071806	protein transmembrane transport	20/1519	73/26171	3.69952e-09	3.52194e-07	20			GO:0009063	cellular amino acid catabolic process	13/883	69/26171	4.52651e-07	3.40199e-05	13
	GO:1901698	response to nitrogen compound	19/626	263/26171	2.14103e-05	0.000991779	19			GO:0009161	ribonucleoside monophosphate metabolic process	34/1519	190/26171	4.13872e-09	3.75244e-07	34			GO:0006073	cellular glucan metabolic process	24/883	220/26171	4.8092e-07	3.40199e-05	24
	GO:0009640	photomorphogenesis	11/626	98/26171	2.29007e-05	0.000997674	11			GO:0009409	response to cold	54/1519	402/26171	8.26491e-09	7.1529e-07	54			GO:0009611	response to wounding	24/883	220/26171	4.8092e-07	3.40199e-05	24
	GO:0046677	response to antibiotic	21/626	312/26171	2.32489e-05	0.000997674	21			GO:0071826	ribonucleoprotein complex subunit organization	24/1519	108/26171	1.02458e-08	8.48176e-07	24			GO:0044042	glucan metabolic process	24/883	220/26171	4.8092e-07	3.40199e-05	24
	GO:0009890	negative regulation of biosynthetic process	20/626	289/26171	2.43629e-05	0.000997674	20			GO:0006605	protein targeting	29/1519	151/26171	1.09069e-08	8.65277e-07	29			GO:0007166	cell surface receptor signaling pathway	25/883	237/26171	5.27997e-07	3.57938e-05	25
	GO:1902679	negative regulation of RNA biosynthetic process	17/626	235/26171	5.6375e-05	0.00179899	17			GO:0034470	ncRNA processing	42/1519	278/26171	1.2833e-08	9.77363e-07	42			GO:0044550	secondary metabolite biosynthetic process	31/883	340/26171	6.2142e-07	4.0442e-05	31
	GO:1903507	negative regulation of nucleic acid-templated transcription	17/626	235/26171	5.6375e-05	0.00179899	17			GO:0022618	ribonucleoprotein complex assembly	23/1519	103/26171	1.87502e-08	1.37309e-06	23			GO:0034220	ion transmembrane transport	31/883	343/26171	7.50744e-07	4.69793e-05	31
	GO:0031327	negative regulation of cellular biosynthetic process	19/626	283/26171	5.81578e-05	0.00181553	19			GO:0051276	chromosome organization	61/1519	495/26171	2.44292e-08	1.72271e-06	61			GO:0010038	response to metal ion	39/883	492/26171	8.61745e-07	5.19281e-05	39
	GO:1905392	plant organ morphogenesis	25/626	437/26171	6.12345e-05	0.00187091	25			GO:0016072	rRNA metabolic process	33/1519	194/26171	2.53403e-08	1.72314e-06	33			GO:0042546	cell wall biogenesis	25/883	245/26171	9.80887e-07	5.69966e-05	25
	GO:0009813	flavonoid biosynthetic process	10/626	93/26171	7.75561e-05	0.00221418	10			GO:0017038	protein import	24/1519	116/26171	4.46566e-08	2.89017e-06	24			GO:0006979	response to oxidative stress	37/883	463/26171	1.35273e-06	7.5893e-05	37
	GO:0009966	regulation of signal transduction	18/626	266/26171	8.1721e-05	0.00221418	18			GO:0006270	DNA replication initiation	10/1519	20/26171	4.55383e-08	2.89017e-06	10			GO:0016054	organic acid catabolic process	17/883	129/26171	1.67833e-06	8.80851e-05	17
	GO:0009864	induced systemic resistance, jasmonic acid mediated signaling pathway	4/626	11/26171	9.35901e-05	0.0024888	4			GO:0009451	RNA modification	44/1519	314/26171	5.7003e-08	3.50109e-06	44			GO:0046395	carboxylic acid catabolic process	17/883	129/26171	1.67833e-06	8.80851e-05	17
	GO:0023051	regulation of signaling	18/626	271/26171	0.000103505	0.00270243	18			GO:0007005	mitochondrion organization	24/1519	119/26171	7.46736e-08	4.44308e-06	24			GO:1901606	alpha-amino acid catabolic process	12/883	66/26171	1.86033e-06	9.45862e-05	12
	GO:0010646	regulation of cell communication	18/626	274/26171	0.000118899	0.00304892	18			GO:0006418	tRNA aminoacylation for protein translation	15/1519	52/26171	1.55603e-07	8.3572e-06	15			GO:0009250	glucan biosynthetic process	16/883	119/26171	2.57919e-06	0.000127162	16
	GO:0071236	cellular response to antibiotic	9/626	82/26171	0.000150004	0.00359009	9			GO:0043038	amino acid activation	15/1519	52/26171	1.55603e-07	8.3572e-06	15			GO:0006066	alcohol metabolic process	16/883	122/26171	3.59265e-06	0.000171919	16
	GO:0051172	negative regulation of nitrogen compound metabolic process	20/626	332/26171	0.000165062	0.00382306	20			GO:0043039	tRNA aminoacylation	15/1519	52/26171	1.55603e-07	8.3572e-06	15			GO:0006790	sulfur compound metabolic process	32/883	390/26171	3.99988e-06	0.000185937	32
	GO:0006820	anion transport	18/626	289/26171	0.000230044	0.00494145	18			GO:0009735	response to cytokinin	37/1519	250/26171	1.58014e-07	8.3572e-06	37			GO:0030244	cellulose biosynthetic process	10/883	49/26171	4.52209e-06	0.000204374	10
	GO:0002252	immune effector process	8/626	72/26171	0.000319173	0.00636573	8			GO:0009259	ribonucleotide metabolic process	37/1519	251/26171	1.75148e-07	8.80325e-06	37			GO:0010817	regulation of hormone levels	32/883	396/26171	5.49197e-06	0.000241498	32
	GO:0098727	maintenance of cell number	7/626	56/26171	0.000363637	0.00705653	7			GO:0006364	rRNA processing	31/1519	190/26171	1.75695e-07	8.80325e-06	31			GO:0006820	anion transport	26/883	289/26171	6.25038e-06	0.000267358	26
	GO:0035690	cellular response to drug	10/626	115/26171	0.000448085	0.00835649	10			GO:0009117	nucleotide metabolic process	46/1519	350/26171	1.97788e-07	9.65611e-06	46			GO:0002376	immune system process	34/883	437/26171	6.4087e-06	0.000267358	34
	GO:0060918	auxin transport	10/626	116/26171	0.000480061	0.00851071	10			GO:0006626	protein targeting to mitochondrion	13/1519	40/26171	2.21808e-07	1.00553e-05	13			GO:0006955	immune response	32/883	400/26171	6.75452e-06	0.000273995	32
	GO:0071369	cellular response to ethylene stimulus	14/626	213/26171	0.000654138	0.0109283	14			GO:0070585	protein localization to mitochondrion	13/1519	40/26171	2.21808e-07	1.00553e-05	13			GO:0019318	hexose metabolic process	15/883	114/26171	6.90461e-06	0.000273995	15
	GO:0000160	phosphorelay signal transduction system	15/626	238/26171	0.000658915	0.0109283	15			GO:0072655	establishment of protein localization to mitochondrion	13/1519	40/26171	2.21808e-07	1.00553e-05	13			GO:1901605	alpha-amino acid metabolic process	26/883	292/26171	7.52244e-06	0.000291405	26
	GO:0035266	meristem growth	7/626	64/26171	0.000826415	0.0127606	7			GO:0009126	purine nucleoside monophosphate metabolic process	29/1519	173/26171	2.407e-07	1.04157e-05	29			GO:0007167	enzyme linked receptor protein signaling pathway	16/883	130/26171	8.25123e-06	0.000305108	16
	GO:0040008	regulation of growth	17/626	296/26171	0.000848448	0.0129614	17			GO:0009167	purine ribonucleoside monophosphate metabolic process	29/1519	173/26171	2.407e-07	1.04157e-05	29			GO:0007169	transmembrane receptor protein tyrosine kinase signaling pathway	16/883	130/26171	8.25123e-06	0.000305108	16
	GO:1901420	negative regulation of response to alcohol	6/626	48/26171	0.000955478	0.0135848	6			GO:0006753	nucleoside phosphate metabolic process	46/1519	354/26171	2.75829e-07	1.16706e-05	46			GO:0045087	innate immune response	31/883	388/26171	9.60732e-06	0.000347358	31
	GO:1905958	negative regulation of cellular response to alcohol	6/626	48/26171	0.000955478	0.0135848	6			GO:0045036	protein targeting to chloroplast	13/1519	41/26171	3.07558e-07	1.24594e-05	13			GO:0009225	nucleotide-sugar metabolic process	10/883	54/26171	1.13069e-05	0.000399919	10
	GO:0009639	response to red or far red light	15/626	248/26171	0.00100159	0.0139639	15			GO:0072596	establishment of protein localization to chloroplast	13/1519	41/26171	3.07558e-07	1.24594e-05	13			GO:0006520	cellular amino acid metabolic process	32/883	412/26171	1.23117e-05	0.000426195	32
	GO:0048585	negative regulation of response to stimulus	13/626	200/26171	0.00111418	0.014953	13			GO:0072594	establishment of protein localization to organelle	30/1519	188/26171	4.51247e-07	1.78995e-05	30			GO:0008219	cell death	20/883	200/26171	1.56718e-05	0.00053121	20
	GO:0008283	cell proliferation	10/626	130/26171	0.00116544	0.0154961	10			GO:0006091	generation of precursor metabolites and energy	47/1519	374/26171	5.4854e-07	2.13147e-05	47			GO:0009414	response to water deprivation	29/883	362/26171	1.75439e-05	0.000571795	29
	GO:0044550	secondary metabolite biosynthetic process	18/626	340/26171	0.00152339	0.0193592	18			GO:0072598	protein localization to chloroplast	13/1519	43/26171	5.7253e-07	2.18019e-05	13			GO:0006633	fatty acid biosynthetic process	18/883	169/26171	1.75721e-05	0.000571795	18
	GO:0009809	lignin biosynthetic process	7/626	72/26171	0.00166354	0.020945	7			GO:0006342	chromatin silencing	16/1519	66/26171	8.27397e-07	3.08895e-05	16			GO:0009753	response to jasmonic acid	22/883	241/26171	2.52572e-05	0.000805754	22
	GO:0006955	immune response	20/626	400/26171	0.00169877	0.020945	20			GO:0006778	porphyrin-containing compound metabolic process	20/1519	99/26171	8.67619e-07	3.17682e-05	20			GO:0010941	regulation of cell death	11/883	72/26171	2.79686e-05	0.000864638	11
	GO:0048878	chemical homeostasis	19/626	372/26171	0.00172455	0.020945	19			GO:0033013	tetrapyrrole metabolic process	20/1519	100/26171	1.0259e-06	3.68551e-05	20			GO:0015711	organic anion transport	17/883	159/26171	2.83825e-05	0.000864638	17
	GO:0046686	response to cadmium ion	18/626	344/26171	0.00173235	0.020945	18			GO:0006310	DNA recombination	24/1519	137/26171	1.13537e-06	4.00323e-05	24			GO:0009415	response to water	29/883	372/26171	2.90166e-05	0.000864638	29
	GO:0090558	plant epidermis development	16/626	289/26171	0.00173569	0.020945	16			GO:0009124	nucleoside monophosphate biosynthetic process	25/1519	147/26171	1.20959e-06	4.18738e-05	25			GO:0006631	fatty acid metabolic process	23/883	261/26171	2.92287e-05	0.000864638	23
	GO:0042127	regulation of cell proliferation	7/626	74/26171	0.00195082	0.0231327	7			GO:0044743	protein transmembrane import into intracellular organelle	13/1519	47/26171	1.77114e-06	6.02189e-05	13			GO:0009699	phenylpropanoid biosynthetic process	15/883	129/26171	3.10255e-05	0.000901401	15
	GO:1905957	regulation of cellular response to alcohol	8/626	95/26171	0.0020098	0.0231327	8			GO:0022900	electron transport chain	22/1519	122/26171	1.902e-06	6.35336e-05	22			GO:0006091	generation of precursor metabolites and energy	29/883	374/26171	3.20008e-05	0.000913425	29
	GO:0008356	asymmetric cell division	4/626	24/26171	0.0023541	0.026618	4			GO:0009156	ribonucleoside monophosphate biosynthetic process	24/1519	142/26171	2.19881e-06	7.10276e-05	24			GO:0042445	hormone metabolic process	24/883	282/26171	3.48268e-05	0.000976951	24
	GO:0030245	cellulose catabolic process	4/626	25/26171	0.00275007	0.0300065	4			GO:0033365	protein localization to organelle	31/1519	213/26171	2.2321e-06	7.10276e-05	31			GO:1901616	organic hydroxy compound catabolic process	7/883	29/26171	3.9594e-05	0.00107993	7
	GO:0051275	beta-glucan catabolic process	4/626	25/26171	0.00275007	0.0300065	4			GO:0043094	cellular metabolic compound salvage	19/1519	96/26171	2.23826e-06	7.10276e-05	19			GO:0051274	beta-glucan biosynthetic process	10/883	62/26171	3.98253e-05	0.00107993	10
	GO:0051093	negative regulation of developmental process	10/626	147/26171	0.00290169	0.0313295	10			GO:1990542	mitochondrial transmembrane transport	12/1519	41/26171	2.28848e-06	7.14306e-05	12			GO:0006012	galactose metabolic process	7/883	30/26171	5.01472e-05	0.00133695	7
	GO:0098661	inorganic anion transmembrane transport	4/626	26/26171	0.00318933	0.0324815	4			GO:0006189	'de novo' IMP biosynthetic process	7/1519	13/26171	2.7548e-06	8.4599e-05	7			GO:0009833	plant-type primary cell wall biogenesis	6/883	21/26171	5.09469e-05	0.00133695	6
	GO:0010120	camalexin biosynthetic process	3/626	14/26171	0.00407171	0.0382155	3			GO:0045814	negative regulation of gene expression, epigenetic	16/1519	72/26171	2.86215e-06	8.65004e-05	16			GO:0030243	cellulose metabolic process	11/883	77/26171	5.3061e-05	0.00137032	11
	GO:0052317	camalexin metabolic process	3/626	14/26171	0.00407171	0.0382155	3			GO:0042273	ribosomal large subunit biogenesis	12/1519	42/26171	3.03515e-06	8.93411e-05	12			GO:0006732	coenzyme metabolic process	24/883	297/26171	7.91108e-05	0.00201115	24
	GO:0010629	negative regulation of gene expression	22/626	494/26171	0.00422395	0.039387	22			GO:0042775	mitochondrial ATP synthesis coupled electron transport	10/1519	29/26171	3.04999e-06	8.93411e-05	10			GO:0009064	glutamine family amino acid metabolic process	10/883	69/26171	0.000101837	0.00251043	10
	GO:0051241	negative regulation of multicellular organismal process	9/626	131/26171	0.00432889	0.039848	9			GO:0009853	photorespiration	14/1519	58/26171	4.21494e-06	0.000119861	14			GO:0009834	plant-type secondary cell wall biogenesis	10/883	69/26171	0.000101837	0.00251043	10
	GO:0042547	cell wall modification involved in multidimensional cell growth	4/626	29/26171	0.0047885	0.0435208	4			GO:0055086	nucleobase-containing small molecule metabolic process	52/1519	463/26171	4.26679e-06	0.000119861	52			GO:0009409	response to cold	29/883	402/26171	0.000115243	0.00277277	29
	GO:0016998	cell wall macromolecule catabolic process	4/626	30/26171	0.00542227	0.0488253	4			GO:0046112	nucleobase biosynthetic process	9/1519	24/26171	4.30737e-06	0.000119861	9			GO:0031408	oxylipin biosynthetic process	6/883	24/26171	0.000115887	0.00277277	6
GO-CC	GO:0031226	intrinsic component of plasma membrane	24/669	297/28995	1.31045e-07	2.50297e-05	24			GO:0006281	DNA repair	37/1519	286/26171	4.34371e-06	0.000119861	37			GO:0051188	cofactor biosynthetic process	24/883	305/26171	0.000119228	0.00281137	24
	GO:0044459	plasma membrane part	28/669	432/28995	1.13445e-06	0.00010834	28			GO:0006188	IMP biosynthetic process	7/1519	14/26171	5.23239e-06	0.000142321	7			GO:1901617	organic hydroxy compound biosynthetic process	18/883	196/26171	0.000123939	0.0028807	18
	GO:0005887	integral component of plasma membrane	14/669	190/28995	0.000143316	0.00912442	14			GO:0009150	purine ribonucleotide metabolic process	32/1519	233/26171	5.42146e-06	0.000145387	32			GO:0006812	cation transport	28/883	386/26171	0.00013684	0.00313576	28
	GO:0046658	anchored component of plasma membrane	10/669	108/28995	0.00020348	0.00971617	10			GO:0006399	tRNA metabolic process	22/1519	130/26171	5.62094e-06	0.000148643	22			GO:0031407	oxylipin metabolic process	6/883	25/26171	0.00014815	0.00334779	6
	GO:0031225	anchored component of membrane	17/669	278/28995	0.000280578	0.0107181	17			GO:0006163	purine nucleotide metabolic process	32/1519	235/26171	6.49685e-06	0.000169452	32			GO:0048878	chemical homeostasis	27/883	372/26171	0.000177154	0.00394835	27
	GO:0009505	plant-type cell wall	19/669	336/28995	0.000339823	0.0108177	19			GO:0070925	organelle assembly	20/1519	113/26171	7.37526e-06	0.000189764	20			GO:0012501	programmed cell death	15/883	153/26171	0.000218078	0.00474018	15
	GO:0048046	apoplast	24/669	499/28995	0.000650993	0.0177628	24			GO:0009658	chloroplast organization	27/1519	183/26171	7.60307e-06	0.0001924	27			GO:0009642	response to light intensity	16/883	170/26171	0.000218509	0.00474018	16
GO-MF	GO:0001067	regulatory region nucleic acid binding	30/628	445/26348	3.95447e-07	8.60097e-05	30			GO:0015994	chlorophyll metabolic process	17/1519	86/26171	7.67985e-06	0.0001924	17			GO:0051273	beta-glucan metabolic process	11/883	90/26171	0.000222171	0.00475622	11
	GO:0044212	transcription regulatory region DNA binding	30/628	445/26348	3.95447e-07	8.60097e-05	30			GO:0032392	DNA geometric change	8/1519	20/26171	8.49156e-06	0.000207281	8			GO:0009074	aromatic amino acid family catabolic process	5/883	18/26171	0.000256736	0.00542479	5
	GO:0052689	carboxylic ester hydrolase activity	21/628	307/26348	1.73728e-05	0.00251906	21			GO:0032508	DNA duplex unwinding	8/1519	20/26171	8.49156e-06	0.000207281	8			GO:0006720	isoprenoid metabolic process	18/883	208/26171	0.000260182	0.00542714	18
	GO:0015103	inorganic anion transmembrane transporter activity	11/628	114/26348	9.04105e-05	0.00838267	11			GO:0000027	ribosomal large subunit assembly	9/1519	26/26171	9.26043e-06	0.000221758	9			GO:0009226	nucleotide-sugar biosynthetic process	7/883	39/26171	0.000290941	0.00599191	7
	GO:0008509	anion transmembrane transporter activity	19/628	295/26348	9.63525e-05	0.00838267	19			GO:0046040	IMP metabolic process	7/1519	15/26171	9.31755e-06	0.000221758	7			GO:0009165	nucleotide biosynthetic process	19/883	229/26171	0.00030419	0.00618647	19
	GO:0008271	secondary active sulfate transmembrane transporter activity	4/628	12/26348	0.000135866	0.00985027	4			GO:0072521	purine-containing compound metabolic process	34/1519	263/26171	1.06084e-05	0.000249362	34			GO:0006558	L-phenylalanine metabolic process	5/883	19/26171	0.000338788	0.00664823	5
	GO:0016705	oxidoreductase activity, acting on paired donors, with incorporation or reduction of molecular oxygen	22/628	388/26348	0.000179573	0.0111592	22			GO:0042440	pigment metabolic process	27/1519	188/26171	1.25908e-05	0.000292353	27			GO:1902221	erythrose 4-phosphate/phosphoenolpyruvate family amino acid metabolic process	5/883	19/26171	0.000338788	0.00664823	5
	GO:0004620	phospholipase activity	7/628	52/26348	0.000222942	0.0121225	7			GO:0045037	protein import into chloroplast stroma	8/1519	21/26171	1.30187e-05	0.000298645	8			GO:1901293	nucleoside phosphate biosynthetic process	19/883	231/26171	0.00033934	0.00664823	19
	GO:0016717	oxidoreductase activity, acting on paired donors, with oxidation of a pair of donors resulting in the reduction of molecular oxygen to two molecules of water	5/628	26/26348	0.000328756	0.0158899	5			GO:0048229	gametophyte development	50/1519	458/26171	1.40734e-05	0.000318996	50			GO:0009812	flavonoid metabolic process	12/883	110/26171	0.00034324	0.00664823	12
	GO:0015116	sulfate transmembrane transporter activity	4/628	17/26348	0.000594114	0.0239149	4			GO:0006974	cellular response to DNA damage stimulus	38/1519	314/26171	1.54419e-05	0.000344354	38			GO:0009864	induced systemic resistance, jasmonic acid mediated signaling pathway	4/883	11/26171	0.000351309	0.00668682	4
	GO:0016702	oxidoreductase activity, acting on single donors with incorporation of molecular oxygen, incorporation of two atoms of oxygen	5/628	30/26348	0.000658387	0.0239149	5			GO:0006633	fatty acid biosynthetic process	25/1519	169/26171	1.55538e-05	0.000344354	25			GO:0006865	amino acid transport	10/883	80/26171	0.000353452	0.00668682	10
	GO:0015293	symporter activity	12/628	166/26348	0.000659722	0.0239149	12			GO:0006413	translational initiation	18/1519	103/26171	2.48426e-05	0.000543681	18			GO:0009117	nucleotide metabolic process	25/883	350/26171	0.000384573	0.00719196	25
	GO:0042802	identical protein binding	15/628	258/26348	0.00143412	0.0470511	15			GO:0015979	photosynthesis	33/1519	263/26171	2.63309e-05	0.000569705	33			GO:0080167	response to karrikin	13/883	128/26171	0.000399588	0.00738784	13
	GO:0020037	heme binding	18/628	341/26348	0.00151429	0.0470511	18			GO:0009260	ribonucleotide biosynthetic process	25/1519	175/26171	2.84771e-05	0.000602449	25			GO:0008299	isoprenoid biosynthetic process	16/883	180/26171	0.000416503	0.00752242	16
										GO:0046390	ribose phosphate biosynthetic process	25/1519	175/26171	2.84771e-05	0.000602449	25			GO:0098660	inorganic ion transmembrane transport	17/883	198/26171	0.000417898	0.00752242	17
										GO:0009064	glutamine family amino acid metabolic process	14/1519	69/26171	3.52887e-05	0.000738348	14			GO:0015849	organic acid transport	13/883	129/26171	0.000430916	0.00752242	13
										GO:0006839	mitochondrial transport	18/1519	106/26171	3.70228e-05	0.000766211	18			GO:0046942	carboxylic acid transport	13/883	129/26171	0.000430916	0.00752242	13
										GO:0051649	establishment of localization in cell	51/1519	489/26171	3.94578e-05	0.000799777	51			GO:0044036	cell wall macromolecule metabolic process	15/883	163/26171	0.000432361	0.00752242	15
										GO:1900865	chloroplast RNA modification	7/1519	18/26171	3.94848e-05	0.000799777	7			GO:0006833	water transport	5/883	20/26171	0.000439231	0.00752242	5
										GO:0006526	arginine biosynthetic process	6/1519	13/26171	4.55895e-05	0.000913709	6			GO:0042044	fluid transport	5/883	20/26171	0.000439231	0.00752242	5
										GO:0006397	mRNA processing	38/1519	331/26171	4.97649e-05	0.000987003	38			GO:0006753	nucleoside phosphate metabolic process	25/883	354/26171	0.000454789	0.007703	25
										GO:0046907	intracellular transport	49/1519	469/26171	5.30424e-05	0.00104116	49			GO:0009108	coenzyme biosynthetic process	18/883	218/26171	0.000459245	0.007703	18
										GO:0042455	ribonucleoside biosynthetic process	10/1519	39/26171	5.68374e-05	0.00110427	10			GO:0048585	negative regulation of response to stimulus	17/883	200/26171	0.000469194	0.00778958	17
										GO:0033014	tetrapyrrole biosynthetic process	14/1519	73/26171	6.79078e-05	0.00130603	14			GO:0009991	response to extracellular stimulus	21/883	276/26171	0.000483917	0.00788133	21
										GO:0000725	recombinational repair	13/1519	65/26171	7.79034e-05	0.00148328	13			GO:0043067	regulation of programmed cell death	8/883	55/26171	0.000486092	0.00788133	8
										GO:0042274	ribosomal small subunit biogenesis	9/1519	33/26171	7.90272e-05	0.00148978	9			GO:0031668	cellular response to extracellular stimulus	19/883	238/26171	0.000491703	0.00788133	19
										GO:0006525	arginine metabolic process	7/1519	20/26171	8.67906e-05	0.00162009	7			GO:0010413	glucuronoxylan metabolic process	4/883	12/26171	0.000512916	0.00788133	4
										GO:0042773	ATP synthesis coupled electron transport	10/1519	41/26171	9.01352e-05	0.00166619	10			GO:0010417	glucuronoxylan biosynthetic process	4/883	12/26171	0.000512916	0.00788133	4
										GO:0046148	pigment biosynthetic process	22/1519	156/26171	0.000101881	0.00186097	22			GO:0006555	methionine metabolic process	6/883	31/26171	0.000518317	0.00788133	6
										GO:0009116	nucleoside metabolic process	15/1519	85/26171	0.000102627	0.00186097	15			GO:0009687	abscisic acid metabolic process	6/883	31/26171	0.000518317	0.00788133	6
										GO:0009112	nucleobase metabolic process	10/1519	42/26171	0.000112192	0.00199639	10			GO:0043288	apocarotenoid metabolic process	6/883	31/26171	0.000518317	0.00788133	6
										GO:0009163	nucleoside biosynthetic process	10/1519	42/26171	0.000112192	0.00199639	10			GO:1902644	tertiary alcohol metabolic process	6/883	31/26171	0.000518317	0.00788133	6
										GO:0009127	purine nucleoside monophosphate biosynthetic process	19/1519	126/26171	0.000120854	0.00211106	19			GO:0046434	organophosphate catabolic process	11/883	100/26171	0.000557903	0.0084047	11
										GO:0009168	purine ribonucleoside monophosphate biosynthetic process	19/1519	126/26171	0.000120854	0.00211106	19			GO:0071496	cellular response to external stimulus	19/883	242/26171	0.00060295	0.009	19
										GO:0009553	embryo sac development	22/1519	158/26171	0.000123216	0.00213276	22			GO:0000281	mitotic cytokinesis	9/883	71/26171	0.000622321	0.00920469	9
										GO:0032259	methylation	36/1519	321/26171	0.000124703	0.00213483	36			GO:0015893	drug transport	10/883	86/26171	0.0006342	0.00929588	10
										GO:0006122	mitochondrial electron transport, ubiquinol to cytochrome c	5/1519	10/26171	0.000128942	0.00213483	5			GO:0015979	photosynthesis	20/883	263/26171	0.000656733	0.00954022	20
										GO:0006167	AMP biosynthetic process	5/1519	10/26171	0.000128942	0.00213483	5			GO:0046164	alcohol catabolic process	5/883	22/26171	0.000705427	0.0101569	5
										GO:0046033	AMP metabolic process	5/1519	10/26171	0.000128942	0.00213483	5			GO:0090407	organophosphate biosynthetic process	26/883	389/26171	0.00080321	0.0114062	26
										GO:1901259	chloroplast rRNA processing	5/1519	10/26171	0.000128942	0.00213483	5			GO:0098662	inorganic cation transmembrane transport	15/883	173/26171	0.000806213	0.0114062	15
										GO:0072330	monocarboxylic acid biosynthetic process	36/1519	322/26171	0.000132728	0.00217856	36			GO:0006090	pyruvate metabolic process	10/883	89/26171	0.000832027	0.0116507	10
										GO:0009642	response to light intensity	23/1519	170/26171	0.000135908	0.00221169	23			GO:0098655	cation transmembrane transport	16/883	192/26171	0.000842147	0.0116507	16
										GO:0019682	glyceraldehyde-3-phosphate metabolic process	10/1519	43/26171	0.000138644	0.0022371	10			GO:0006721	terpenoid metabolic process	15/883	174/26171	0.000855406	0.0116507	15
										GO:0034599	cellular response to oxidative stress	16/1519	98/26171	0.000158613	0.00253215	16			GO:0071214	cellular response to abiotic stimulus	17/883	211/26171	0.000859298	0.0116507	17
										GO:0009743	response to carbohydrate	21/1519	150/26171	0.00016091	0.00253215	21			GO:0104004	cellular response to environmental stimulus	17/883	211/26171	0.000859298	0.0116507	17
										GO:0016071	mRNA metabolic process	44/1519	426/26171	0.00016144	0.00253215	44			GO:0010383	cell wall polysaccharide metabolic process	12/883	122/26171	0.000877813	0.0118033	12
										GO:0009165	nucleotide biosynthetic process	28/1519	229/26171	0.000162249	0.00253215	28			GO:0061640	cytoskeleton-dependent cytokinesis	9/883	75/26171	0.000931286	0.0124197	9
										GO:0006119	oxidative phosphorylation	10/1519	44/26171	0.000170165	0.00258361	10			GO:0009902	chloroplast relocation	4/883	14/26171	0.000982759	0.0128275	4
										GO:0009119	ribonucleoside metabolic process	12/1519	61/26171	0.000171785	0.00258361	12			GO:0051667	establishment of plastid localization	4/883	14/26171	0.000982759	0.0128275	4
										GO:0006779	porphyrin-containing compound biosynthetic process	13/1519	70/26171	0.000171912	0.00258361	13			GO:0009206	purine ribonucleoside triphosphate biosynthetic process	11/883	107/26171	0.000986933	0.0128275	11
										GO:0030150	protein import into mitochondrial matrix	7/1519	22/26171	0.000172331	0.00258361	7			GO:0016999	antibiotic metabolic process	16/883	195/26171	0.000993401	0.0128275	16
										GO:0031425	chloroplast RNA processing	7/1519	22/26171	0.000172331	0.00258361	7			GO:1901361	organic cyclic compound catabolic process	20/883	273/26171	0.00104113	0.013338	20
										GO:0009555	pollen development	37/1519	339/26171	0.000175839	0.0026156	37			GO:0009145	purine nucleoside triphosphate biosynthetic process	11/883	108/26171	0.00106604	0.0135504	11
										GO:0010501	RNA secondary structure unwinding	8/1519	29/26171	0.000181026	0.00264814	8			GO:0010118	stomatal movement	12/883	125/26171	0.00108713	0.0137114	12
										GO:0009130	pyrimidine nucleoside monophosphate biosynthetic process	6/1519	16/26171	0.000182908	0.00264814	6			GO:0019693	ribose phosphate metabolic process	20/883	275/26171	0.00113767	0.0141738	20
										GO:0051026	chiasma assembly	6/1519	16/26171	0.000182908	0.00264814	6			GO:0009267	cellular response to starvation	15/883	179/26171	0.00114122	0.0141738	15
										GO:0045892	negative regulation of transcription, DNA-templated	27/1519	219/26171	0.00018359	0.00264814	27			GO:0006733	oxidoreduction coenzyme metabolic process	12/883	126/26171	0.00116549	0.0143373	12
										GO:1901293	nucleoside phosphate biosynthetic process	28/1519	231/26171	0.000188024	0.00269171	28			GO:0009813	flavonoid biosynthetic process	10/883	93/26171	0.00117201	0.0143373	10
										GO:0015995	chlorophyll biosynthetic process	12/1519	62/26171	0.000201888	0.00286602	12			GO:0006749	glutathione metabolic process	8/883	63/26171	0.00122057	0.01482	8
										GO:0006325	chromatin organization	36/1519	329/26171	0.00020321	0.00286602	36			GO:0042446	hormone biosynthetic process	17/883	218/26171	0.0012304	0.0148286	17
										GO:0000105	histidine biosynthetic process	5/1519	11/26171	0.000225078	0.00310542	5			GO:0019750	chloroplast localization	4/883	15/26171	0.00130453	0.015431	4
										GO:0006547	histidine metabolic process	5/1519	11/26171	0.000225078	0.00310542	5			GO:0051644	plastid localization	4/883	15/26171	0.00130453	0.015431	4
										GO:0052803	imidazole-containing compound metabolic process	5/1519	11/26171	0.000225078	0.00310542	5			GO:0009086	methionine biosynthetic process	5/883	25/26171	0.00130884	0.015431	5
										GO:0000724	double-strand break repair via homologous recombination	12/1519	63/26171	0.000236372	0.00323778	12			GO:0046165	alcohol biosynthetic process	8/883	64/26171	0.0013544	0.0157406	8
										GO:0006886	intracellular protein transport	39/1519	370/26171	0.000245646	0.00334078	39			GO:0019359	nicotinamide nucleotide biosynthetic process	9/883	79/26171	0.00135444	0.0157406	9
										GO:0009129	pyrimidine nucleoside monophosphate metabolic process	6/1519	17/26171	0.00026882	0.00363002	6			GO:0010410	hemicellulose metabolic process	10/883	95/26171	0.00138028	0.015927	10
										GO:0006979	response to oxidative stress	46/1519	463/26171	0.000281281	0.00377154	46			GO:0016114	terpenoid biosynthetic process	13/883	147/26171	0.00146662	0.0168041	13
										GO:0006098	pentose-phosphate shunt	8/1519	31/26171	0.000299924	0.00396566	8			GO:0008652	cellular amino acid biosynthetic process	16/883	203/26171	0.00151345	0.017207	16
										GO:0051156	glucose 6-phosphate metabolic process	8/1519	31/26171	0.000299924	0.00396566	8			GO:0009657	plastid organization	18/883	242/26171	0.00153183	0.017207	18
										GO:0070192	chromosome organization involved in meiotic cell cycle	10/1519	47/26171	0.000302995	0.00397864	10			GO:0044247	cellular polysaccharide catabolic process	7/883	51/26171	0.00154312	0.017207	7
										GO:0010638	positive regulation of organelle organization	12/1519	65/26171	0.000320531	0.00415998	12			GO:0046496	nicotinamide nucleotide metabolic process	11/883	113/26171	0.00154409	0.017207	11
										GO:0051130	positive regulation of cellular component organization	14/1519	84/26171	0.000321175	0.00415998	14			GO:0016109	tetraterpenoid biosynthetic process	6/883	38/26171	0.00159052	0.017485	6
										GO:0044403	symbiont process	15/1519	95/26171	0.000365725	0.00463271	15			GO:0016117	carotenoid biosynthetic process	6/883	38/26171	0.00159052	0.017485	6
										GO:0006222	UMP biosynthetic process	5/1519	12/26171	0.000367405	0.00463271	5			GO:0072522	purine-containing compound biosynthetic process	14/883	167/26171	0.00163782	0.0178841	14
										GO:0009174	pyrimidine ribonucleoside monophosphate biosynthetic process	5/1519	12/26171	0.000367405	0.00463271	5			GO:0019439	aromatic compound catabolic process	19/883	264/26171	0.00168484	0.0182749	19
										GO:0046049	UMP metabolic process	5/1519	12/26171	0.000367405	0.00463271	5			GO:0055081	anion homeostasis	7/883	52/26171	0.00173209	0.0186629	7
										GO:0006541	glutamine metabolic process	8/1519	32/26171	0.000379705	0.0047563	8			GO:0019363	pyridine nucleotide biosynthetic process	9/883	82/26171	0.00176372	0.018793	9
										GO:0008380	RNA splicing	27/1519	230/26171	0.000406136	0.00505413	27			GO:0009201	ribonucleoside triphosphate biosynthetic process	11/883	115/26171	0.00177881	0.018793	11
										GO:0034404	nucleobase-containing small molecule biosynthetic process	17/1519	117/26171	0.000421587	0.00521235	17			GO:0019362	pyridine nucleotide metabolic process	11/883	115/26171	0.00177881	0.018793	11
										GO:0019684	photosynthesis, light reaction	19/1519	140/26171	0.000481441	0.00591396	19			GO:0042440	pigment metabolic process	15/883	188/26171	0.00185865	0.0195099	15
										GO:0090626	plant epidermis morphogenesis	16/1519	108/26171	0.000493941	0.00602861	16			GO:0060548	negative regulation of cell death	5/883	27/26171	0.00188094	0.0196173	5
										GO:0022904	respiratory electron transport chain	10/1519	50/26171	0.000513015	0.00617761	10			GO:0009411	response to UV	11/883	116/26171	0.00190663	0.0197585	11
										GO:0097435	supramolecular fiber organization	17/1519	119/26171	0.000515211	0.00617761	17			GO:0009639	response to red or far red light	18/883	248/26171	0.00200699	0.0206669	18
										GO:0006928	movement of cell or subcellular component	11/1519	59/26171	0.000515882	0.00617761	11			GO:0045491	xylan metabolic process	6/883	40/26171	0.00208875	0.0213736	6
										GO:0008283	cell proliferation	18/1519	130/26171	0.000525531	0.00625382	18			GO:0006536	glutamate metabolic process	4/883	17/26171	0.00215553	0.0219191	4
										GO:0007006	mitochondrial membrane organization	6/1519	19/26171	0.000533072	0.00630416	6			GO:0009142	nucleoside triphosphate biosynthetic process	11/883	118/26171	0.00218472	0.0220115	11
										GO:0032787	monocarboxylic acid metabolic process	47/1519	491/26171	0.000555156	0.0065248	47			GO:0006754	ATP biosynthetic process	10/883	101/26171	0.00219168	0.0220115	10
										GO:0009173	pyrimidine ribonucleoside monophosphate metabolic process	5/1519	13/26171	0.000568539	0.00653012	5			GO:0009259	ribonucleotide metabolic process	18/883	251/26171	0.00228762	0.0228341	18
										GO:0090151	establishment of protein localization to mitochondrial membrane	5/1519	13/26171	0.000568539	0.00653012	5			GO:0009205	purine ribonucleoside triphosphate metabolic process	13/883	155/26171	0.00235437	0.023357	13
										GO:1902679	negative regulation of RNA biosynthetic process	27/1519	235/26171	0.000569328	0.00653012	27			GO:0046351	disaccharide biosynthetic process	6/883	41/26171	0.00237806	0.0234492	6
										GO:1903507	negative regulation of nucleic acid-templated transcription	27/1519	235/26171	0.000569328	0.00653012	27			GO:0005982	starch metabolic process	8/883	70/26171	0.00242094	0.023586	8
										GO:2000113	negative regulation of cellular macromolecule biosynthetic process	28/1519	248/26171	0.000601381	0.00685646	28			GO:0009850	auxin metabolic process	8/883	70/26171	0.00242094	0.023586	8
										GO:0051607	defense response to virus	10/1519	51/26171	0.000605355	0.00686069	10			GO:0051187	cofactor catabolic process	11/883	120/26171	0.00249484	0.0240434	11
										GO:0009414	response to water deprivation	37/1519	362/26171	0.000627252	0.00705109	37			GO:0009150	purine ribonucleotide metabolic process	17/883	233/26171	0.00249744	0.0240434	17
										GO:0006631	fatty acid metabolic process	29/1519	261/26171	0.000629562	0.00705109	29			GO:0009260	ribonucleotide biosynthetic process	14/883	175/26171	0.00253242	0.024095	14
										GO:0031324	negative regulation of cellular metabolic process	37/1519	364/26171	0.00069499	0.00764936	37			GO:0046390	ribose phosphate biosynthetic process	14/883	175/26171	0.00253242	0.024095	14
										GO:0051495	positive regulation of cytoskeleton organization	7/1519	27/26171	0.000695031	0.00764936	7			GO:0009144	purine nucleoside triphosphate metabolic process	13/883	157/26171	0.00263438	0.0248007	13
										GO:1902905	positive regulation of supramolecular fiber organization	7/1519	27/26171	0.000695031	0.00764936	7			GO:0006857	oligopeptide transport	8/883	71/26171	0.00264933	0.0248007	8
										GO:0009218	pyrimidine ribonucleotide metabolic process	6/1519	20/26171	0.000724336	0.00788077	6			GO:0072329	monocarboxylic acid catabolic process	7/883	56/26171	0.00267351	0.0248007	7
										GO:0009220	pyrimidine ribonucleotide biosynthetic process	6/1519	20/26171	0.000724336	0.00788077	6			GO:0001505	regulation of neurotransmitter levels	6/883	42/26171	0.0026965	0.0248007	6
										GO:0048653	anther development	12/1519	71/26171	0.000739182	0.00799661	12			GO:0051259	protein complex oligomerization	6/883	42/26171	0.0026965	0.0248007	6
										GO:0006479	protein methylation	13/1519	81/26171	0.000752232	0.00804635	13			GO:2000762	regulation of phenylpropanoid metabolic process	4/883	18/26171	0.00269804	0.0248007	4
										GO:0008213	protein alkylation	13/1519	81/26171	0.000752232	0.00804635	13			GO:0051606	detection of stimulus	10/883	104/26171	0.00272141	0.0248016	10
										GO:0051301	cell division	37/1519	367/26171	0.000808713	0.00860217	37			GO:0006163	purine nucleotide metabolic process	17/883	235/26171	0.00272864	0.0248016	17
										GO:0009070	serine family amino acid biosynthetic process	9/1519	44/26171	0.000816211	0.0086337	9			GO:0009152	purine ribonucleotide biosynthetic process	13/883	158/26171	0.00278428	0.0251668	13
										GO:0006302	double-strand break repair	14/1519	92/26171	0.000827817	0.00866024	14			GO:0008643	carbohydrate transport	11/883	122/26171	0.00283961	0.025337	11
										GO:0009615	response to virus	14/1519	92/26171	0.000827817	0.00866024	14			GO:0009664	plant-type cell wall organization	12/883	140/26171	0.00284983	0.025337	12
										GO:0006353	DNA-templated transcription, termination	5/1519	14/26171	0.000842251	0.00866836	5			GO:0019684	photosynthesis, light reaction	12/883	140/26171	0.00284983	0.025337	12
										GO:0019856	pyrimidine nucleobase biosynthetic process	5/1519	14/26171	0.000842251	0.00866836	5			GO:0042594	response to starvation	15/883	197/26171	0.00291814	0.0258033	15
										GO:0044843	cell cycle G1/S phase transition	5/1519	14/26171	0.000842251	0.00866836	5			GO:0042343	indole glucosinolate metabolic process	5/883	30/26171	0.00305457	0.0267193	5
										GO:0009152	purine ribonucleotide biosynthetic process	20/1519	158/26171	0.000855227	0.00875458	20			GO:0042631	cellular response to water deprivation	5/883	30/26171	0.00305457	0.0267193	5
										GO:0051253	negative regulation of RNA metabolic process	27/1519	242/26171	0.000893142	0.00905353	27			GO:0006164	purine nucleotide biosynthetic process	13/883	160/26171	0.00310499	0.0270151	13
										GO:0022402	cell cycle process	36/1519	356/26171	0.000893941	0.00905353	36			GO:0010224	response to UV-B	8/883	73/26171	0.00315638	0.0273161	8
										GO:0051188	cofactor biosynthetic process	32/1519	305/26171	0.000914236	0.00921008	32			GO:0090351	seedling development	15/883	199/26171	0.00321096	0.0275884	15
										GO:0071103	DNA conformation change	14/1519	93/26171	0.000923389	0.00925333	14			GO:0072524	pyridine-containing compound metabolic process	11/883	124/26171	0.00322176	0.0275884	11
										GO:0046132	pyrimidine ribonucleoside biosynthetic process	6/1519	21/26171	0.000964599	0.00961569	6			GO:0010020	chloroplast fission	4/883	19/26171	0.00332718	0.028342	4
										GO:0016458	gene silencing	28/1519	256/26171	0.000987009	0.00978784	28			GO:0031347	regulation of defense response	17/883	240/26171	0.00338554	0.0285403	17
										GO:0006164	purine nucleotide biosynthetic process	20/1519	160/26171	0.00100181	0.00988316	20			GO:0031667	response to nutrient levels	17/883	240/26171	0.00338554	0.0285403	17
										GO:0009415	response to water	37/1519	372/26171	0.00103491	0.010157	37			GO:0006575	cellular modified amino acid metabolic process	11/883	125/26171	0.00342773	0.0286007	11
										GO:0032535	regulation of cellular component size	12/1519	74/26171	0.00107956	0.0104871	12			GO:0006714	sesquiterpenoid metabolic process	6/883	44/26171	0.00342787	0.0286007	6
										GO:0090066	regulation of anatomical structure size	12/1519	74/26171	0.00107956	0.0104871	12			GO:0071462	cellular response to water stimulus	5/883	31/26171	0.00354231	0.0292245	5
										GO:0007129	synapsis	7/1519	29/26171	0.0011033	0.0106634	7			GO:0090332	stomatal closure	5/883	31/26171	0.00354231	0.0292245	5
										GO:0000302	response to reactive oxygen species	21/1519	173/26171	0.00111068	0.0106805	21			GO:0009066	aspartate family amino acid metabolic process	7/883	59/26171	0.00360548	0.0292245	7
										GO:0015980	energy derivation by oxidation of organic compounds	19/1519	150/26171	0.00112871	0.0107993	19			GO:0009767	photosynthetic electron transport chain	7/883	59/26171	0.00360548	0.0292245	7
										GO:0045454	cell redox homeostasis	18/1519	139/26171	0.00116569	0.0110974	18			GO:1901568	fatty acid derivative metabolic process	7/883	59/26171	0.00360548	0.0292245	7
										GO:0030029	actin filament-based process	15/1519	106/26171	0.00118405	0.0112161	15			GO:0072525	pyridine-containing compound biosynthetic process	9/883	91/26171	0.0036104	0.0292245	9
										GO:0090407	organophosphate biosynthetic process	38/1519	389/26171	0.00124205	0.0117073	38			GO:0009199	ribonucleoside triphosphate metabolic process	13/883	163/26171	0.00364189	0.0293335	13
										GO:0030838	positive regulation of actin filament polymerization	6/1519	22/26171	0.0012617	0.0117759	6			GO:0072521	purine-containing compound metabolic process	18/883	263/26171	0.00376056	0.0299338	18
										GO:0045010	actin nucleation	6/1519	22/26171	0.0012617	0.0117759	6			GO:0009658	chloroplast organization	14/883	183/26171	0.00379547	0.0299338	14
										GO:0006739	NADP metabolic process	8/1519	38/26171	0.00129485	0.0119101	8			GO:0009067	aspartate family amino acid biosynthetic process	6/883	45/26171	0.00384441	0.0299338	6
										GO:0016109	tetraterpenoid biosynthetic process	8/1519	38/26171	0.00129485	0.0119101	8			GO:0097164	ammonium ion metabolic process	6/883	45/26171	0.00384441	0.0299338	6
										GO:0016117	carotenoid biosynthetic process	8/1519	38/26171	0.00129485	0.0119101	8			GO:0051262	protein tetramerization	3/883	10/26171	0.00384521	0.0299338	3
										GO:0034613	cellular protein localization	41/1519	431/26171	0.00136023	0.0124514	41			GO:1900056	negative regulation of leaf senescence	3/883	10/26171	0.00384521	0.0299338	3
										GO:0007015	actin filament organization	12/1519	76/26171	0.00137186	0.0124977	12			GO:1905622	negative regulation of leaf development	3/883	10/26171	0.00384521	0.0299338	3
										GO:0000375	RNA splicing, via transesterification reactions	18/1519	142/26171	0.00149096	0.0133905	18			GO:0031669	cellular response to nutrient levels	15/883	203/26171	0.00386918	0.0299769	15
										GO:0000377	RNA splicing, via transesterification reactions with bulged adenosine as nucleophile	18/1519	142/26171	0.00149096	0.0133905	18			GO:0043069	negative regulation of programmed cell death	4/883	20/26171	0.00404917	0.0310754	4
										GO:1903046	meiotic cell cycle process	18/1519	142/26171	0.00149096	0.0133905	18			GO:0043572	plastid fission	4/883	20/26171	0.00404917	0.0310754	4
										GO:0009561	megagametogenesis	12/1519	77/26171	0.00154086	0.0137659	12			GO:0045492	xylan biosynthetic process	5/883	32/26171	0.0040835	0.0311918	5
										GO:0006006	glucose metabolic process	8/1519	39/26171	0.00154722	0.0137659	8			GO:0009636	response to toxic substance	14/883	185/26171	0.00418052	0.0317837	14
										GO:1902903	regulation of supramolecular fiber organization	9/1519	48/26171	0.0015675	0.0137932	9			GO:0009124	nucleoside monophosphate biosynthetic process	12/883	147/26171	0.00423851	0.0319262	12
										GO:0010558	negative regulation of macromolecule biosynthetic process	28/1519	264/26171	0.00157201	0.0137932	28			GO:0046034	ATP metabolic process	12/883	147/26171	0.00423851	0.0319262	12
										GO:0045934	negative regulation of nucleobase-containing compound metabolic process	28/1519	264/26171	0.00157201	0.0137932	28			GO:0016108	tetraterpenoid metabolic process	6/883	46/26171	0.00429729	0.032072	6
										GO:0009082	branched-chain amino acid biosynthetic process	6/1519	23/26171	0.00162394	0.0141834	6			GO:0016116	carotenoid metabolic process	6/883	46/26171	0.00429729	0.032072	6
										GO:0051128	regulation of cellular component organization	33/1519	329/26171	0.00163374	0.0142039	33			GO:0042430	indole-containing compound metabolic process	9/883	94/26171	0.00448305	0.0333056	9
										GO:0009205	purine ribonucleoside triphosphate metabolic process	19/1519	155/26171	0.00166651	0.0142894	19			GO:0045088	regulation of innate immune response	10/883	112/26171	0.00464496	0.0343516	10
										GO:0000028	ribosomal small subunit assembly	5/1519	16/26171	0.00166707	0.0142894	5			GO:0000038	very long-chain fatty acid metabolic process	5/883	33/26171	0.00468123	0.0344611	5
										GO:0010440	stomatal lineage progression	5/1519	16/26171	0.00166707	0.0142894	5			GO:0044272	sulfur compound biosynthetic process	13/883	168/26171	0.00470212	0.0344611	13
										GO:0045333	cellular respiration	17/1519	132/26171	0.0016736	0.0142894	17			GO:0010119	regulation of stomatal movement	8/883	78/26171	0.00475496	0.0345372	8
										GO:0072522	purine-containing compound biosynthetic process	20/1519	167/26171	0.00169659	0.014421	20			GO:0043648	dicarboxylic acid metabolic process	8/883	78/26171	0.00475496	0.0345372	8
										GO:0006081	cellular aldehyde metabolic process	12/1519	78/26171	0.00172663	0.0146111	12			GO:0030258	lipid modification	9/883	95/26171	0.00480776	0.0347655	9
										GO:0006207	'de novo' pyrimidine nucleobase biosynthetic process	4/1519	10/26171	0.00178901	0.0150056	4			GO:0046677	response to antibiotic	20/883	312/26171	0.0048742	0.0350899	20
										GO:0009113	purine nucleobase biosynthetic process	4/1519	10/26171	0.00178901	0.0150056	4			GO:0009141	nucleoside triphosphate metabolic process	13/883	169/26171	0.0049413	0.0354163	13
										GO:0016556	mRNA modification	9/1519	49/26171	0.00182284	0.0152224	9			GO:0009694	jasmonic acid metabolic process	5/883	34/26171	0.00533855	0.0380957	5
										GO:0009081	branched-chain amino acid metabolic process	8/1519	40/26171	0.00183702	0.0152737	8			GO:0009688	abscisic acid biosynthetic process	4/883	22/26171	0.00579548	0.0406448	4
										GO:0051172	negative regulation of nitrogen compound metabolic process	33/1519	332/26171	0.00189388	0.015678	33			GO:0043289	apocarotenoid biosynthetic process	4/883	22/26171	0.00579548	0.0406448	4
										GO:0009144	purine nucleoside triphosphate metabolic process	19/1519	157/26171	0.00193547	0.0159301	19			GO:1902645	tertiary alcohol biosynthetic process	4/883	22/26171	0.00579548	0.0406448	4
										GO:0010374	stomatal complex development	10/1519	59/26171	0.00195429	0.0159301	10			GO:0010150	leaf senescence	11/883	134/26171	0.0057957	0.0406448	11
										GO:0051302	regulation of cell division	10/1519	59/26171	0.00195429	0.0159301	10			GO:0016049	cell growth	26/883	450/26171	0.00582542	0.0406779	26
										GO:0009141	nucleoside triphosphate metabolic process	20/1519	169/26171	0.0019578	0.0159301	20			GO:0009631	cold acclimation	6/883	49/26171	0.00589233	0.040795	6
										GO:0098813	nuclear chromosome segregation	13/1519	90/26171	0.00203349	0.0164756	13			GO:0009851	auxin biosynthetic process	6/883	49/26171	0.00589233	0.040795	6
										GO:0009084	glutamine family amino acid biosynthetic process	7/1519	32/26171	0.00204307	0.0164831	7			GO:0001666	response to hypoxia	7/883	65/26171	0.00618725	0.0424754	7
										GO:0046134	pyrimidine nucleoside biosynthetic process	6/1519	24/26171	0.00206001	0.0165496	6			GO:0005984	disaccharide metabolic process	7/883	65/26171	0.00618725	0.0424754	7
										GO:0008064	regulation of actin polymerization or depolymerization	8/1519	41/26171	0.00216797	0.0171992	8			GO:0034404	nucleobase-containing small molecule biosynthetic process	10/883	117/26171	0.00630626	0.0431104	10
										GO:0030832	regulation of actin filament length	8/1519	41/26171	0.00216797	0.0171992	8			GO:0016052	carbohydrate catabolic process	17/883	256/26171	0.00641892	0.043697	17
										GO:0110053	regulation of actin filament organization	8/1519	41/26171	0.00216797	0.0171992	8			GO:0009123	nucleoside monophosphate metabolic process	14/883	195/26171	0.00660879	0.0446578	14
										GO:0046034	ATP metabolic process	18/1519	147/26171	0.00220302	0.0173071	18			GO:0006570	tyrosine metabolic process	3/883	12/26171	0.00670293	0.0446578	3
										GO:0031327	negative regulation of cellular biosynthetic process	29/1519	283/26171	0.00220517	0.0173071	29			GO:0010600	regulation of auxin biosynthetic process	3/883	12/26171	0.00670293	0.0446578	3
										GO:0051258	protein polymerization	10/1519	60/26171	0.00222534	0.0173071	10			GO:0033356	UDP-L-arabinose metabolic process	3/883	12/26171	0.00670293	0.0446578	3
										GO:0009744	response to sucrose	11/1519	70/26171	0.00222702	0.0173071	11			GO:0042135	neurotransmitter catabolic process	3/883	12/26171	0.00670293	0.0446578	3
										GO:0016571	histone methylation	11/1519	70/26171	0.00222702	0.0173071	11			GO:0044275	cellular carbohydrate catabolic process	7/883	66/26171	0.00672475	0.0446578	7
										GO:0006801	superoxide metabolic process	5/1519	17/26171	0.00224967	0.0173416	5			GO:0046148	pigment biosynthetic process	12/883	156/26171	0.00676913	0.0447198	12
										GO:0034644	cellular response to UV	5/1519	17/26171	0.00224967	0.0173416	5			GO:0014070	response to organic cyclic compound	23/883	388/26171	0.00681283	0.0447198	23
										GO:0046128	purine ribonucleoside metabolic process	7/1519	33/26171	0.002465	0.0189248	7			GO:0090693	plant organ senescence	11/883	137/26171	0.00682142	0.0447198	11
										GO:0032273	positive regulation of protein polymerization	6/1519	25/26171	0.00257897	0.0195252	6			GO:0010193	response to ozone	5/883	36/26171	0.00684403	0.0447198	5
										GO:0090056	regulation of chlorophyll metabolic process	6/1519	25/26171	0.00257897	0.0195252	6			GO:0050801	ion homeostasis	17/883	258/26171	0.00691817	0.0450234	17
										GO:0033043	regulation of organelle organization	20/1519	173/26171	0.00258316	0.0195252	20			GO:0050776	regulation of immune response	10/883	119/26171	0.00708717	0.0457858	10
										GO:0043414	macromolecule methylation	19/1519	161/26171	0.00258421	0.0195252	19			GO:0009814	defense response, incompatible interaction	15/883	217/26171	0.0070916	0.0457858	15
										GO:0000082	G1/S transition of mitotic cell cycle	4/1519	11/26171	0.00268269	0.0199903	4			GO:0051656	establishment of organelle localization	6/883	51/26171	0.00717103	0.0461157	6
										GO:0033108	mitochondrial respiratory chain complex assembly	4/1519	11/26171	0.00268269	0.0199903	4			GO:0048580	regulation of post-embryonic development	22/883	368/26171	0.00729323	0.0463705	22
										GO:0070828	heterochromatin organization	4/1519	11/26171	0.00268269	0.0199903	4			GO:0009817	defense response to fungus, incompatible interaction	7/883	67/26171	0.00729616	0.0463705	7
										GO:0070727	cellular macromolecule localization	42/1519	461/26171	0.00268777	0.0199903	42			GO:0045089	positive regulation of innate immune response	7/883	67/26171	0.00729616	0.0463705	7
										GO:0009411	response to UV	15/1519	116/26171	0.00293135	0.0215121	15			GO:0007568	aging	14/883	198/26171	0.00752366	0.0476303	14
										GO:0045143	homologous chromosome segregation	7/1519	34/26171	0.00295085	0.0215121	7			GO:0000910	cytokinesis	9/883	102/26171	0.00762073	0.0480578	9
										GO:0000041	transition metal ion transport	12/1519	83/26171	0.00295202	0.0215121	12			GO:0046700	heterocycle catabolic process	16/883	240/26171	0.00775004	0.0486846	16
										GO:0000373	Group II intron splicing	5/1519	18/26171	0.00296744	0.0215121	5			GO:0055072	iron ion homeostasis	6/883	52/26171	0.00788046	0.0493135	6
										GO:0032956	regulation of actin cytoskeleton organization	8/1519	43/26171	0.00296911	0.0215121	8			GO:0009072	aromatic amino acid family metabolic process	8/883	85/26171	0.0079541	0.0493786	8
										GO:0032970	regulation of actin filament-based process	8/1519	43/26171	0.00296911	0.0215121	8			GO:0055062	phosphate ion homeostasis	4/883	24/26171	0.00798191	0.0493786	4
										GO:0009199	ribonucleoside triphosphate metabolic process	19/1519	163/26171	0.00297147	0.0215121	19			GO:0072506	trivalent inorganic anion homeostasis	4/883	24/26171	0.00798191	0.0493786	4
										GO:0009890	negative regulation of biosynthetic process	29/1519	289/26171	0.00299888	0.0216283	29		GO-CC	GO:0044436	thylakoid part	52/956	470/28995	2.78407e-14	5.09484e-12	52
										GO:0034285	response to disaccharide	11/1519	73/26171	0.00312624	0.0224618	11			GO:0034357	photosynthetic membrane	48/956	429/28995	1.82648e-13	1.67123e-11	48
										GO:0019439	aromatic compound catabolic process	27/1519	264/26171	0.00314908	0.0225023	27			GO:0042651	thylakoid membrane	47/956	428/28995	6.46982e-13	3.94659e-11	47
										GO:0072593	reactive oxygen species metabolic process	20/1519	176/26171	0.00315552	0.0225023	20			GO:0009535	chloroplast thylakoid membrane	45/956	407/28995	1.58799e-12	6.33045e-11	45
										GO:0051321	meiotic cell cycle	19/1519	164/26171	0.00318257	0.0225799	19			GO:0055035	plastid thylakoid membrane	45/956	408/28995	1.72963e-12	6.33045e-11	45
										GO:0042548	regulation of photosynthesis, light reaction	6/1519	26/26171	0.00319013	0.0225799	6			GO:0000325	plant-type vacuole	20/956	164/28995	5.22277e-07	1.59294e-05	20
										GO:0040029	regulation of gene expression, epigenetic	25/1519	239/26171	0.00326374	0.0230154	25			GO:0010287	plastoglobule	12/956	81/28995	1.34486e-05	0.000351584	12
										GO:0032271	regulation of protein polymerization	8/1519	44/26171	0.00344753	0.0242218	8			GO:0031977	thylakoid lumen	13/956	98/28995	2.02369e-05	0.000462919	13
										GO:0009072	aromatic amino acid family metabolic process	12/1519	85/26171	0.00360659	0.0252461	12			GO:0009705	plant-type vacuole membrane	14/956	118/28995	3.53952e-05	0.000719702	14
										GO:0045132	meiotic chromosome segregation	9/1519	54/26171	0.00363986	0.0253857	9			GO:0031226	intrinsic component of plasma membrane	24/956	297/28995	5.60932e-05	0.00102651	24
										GO:0006094	gluconeogenesis	5/1519	19/26171	0.00383685	0.0257464	5			GO:0000139	Golgi membrane	27/956	380/28995	0.000175034	0.00291194	27
										GO:0006144	purine nucleobase metabolic process	5/1519	19/26171	0.00383685	0.0257464	5			GO:0005887	integral component of plasma membrane	17/956	190/28995	0.000198591	0.00302851	17
										GO:0006549	isoleucine metabolic process	4/1519	12/26171	0.00384033	0.0257464	4			GO:0048046	apoplast	32/956	499/28995	0.000299876	0.00422133	32
										GO:0006771	riboflavin metabolic process	4/1519	12/26171	0.00384033	0.0257464	4			GO:0044426	cell wall part	4/956	15/28995	0.00119832	0.0149587	4
										GO:0009097	isoleucine biosynthetic process	4/1519	12/26171	0.00384033	0.0257464	4			GO:0010319	stromule	6/956	37/28995	0.00122613	0.0149587	6
										GO:0009231	riboflavin biosynthetic process	4/1519	12/26171	0.00384033	0.0257464	4			GO:0009543	chloroplast thylakoid lumen	9/956	83/28995	0.0016447	0.0177048	9
										GO:0009616	virus induced gene silencing	4/1519	12/26171	0.00384033	0.0257464	4			GO:0031978	plastid thylakoid lumen	9/956	83/28995	0.0016447	0.0177048	9
										GO:0016554	cytidine to uridine editing	4/1519	12/26171	0.00384033	0.0257464	4			GO:0044462	external encapsulating structure part	4/956	17/28995	0.00198244	0.0196829	4
										GO:0042727	flavin-containing compound biosynthetic process	4/1519	12/26171	0.00384033	0.0257464	4			GO:0031969	chloroplast membrane	18/956	254/28995	0.00204358	0.0196829	18
										GO:0052018	modulation by symbiont of RNA levels in host	4/1519	12/26171	0.00384033	0.0257464	4			GO:0005802	trans-Golgi network	18/956	258/28995	0.0024209	0.0221512	18
										GO:0052249	modulation of RNA levels in other organism involved in symbiotic interaction	4/1519	12/26171	0.00384033	0.0257464	4			GO:0044459	plasma membrane part	26/956	432/28995	0.00255844	0.022295	26
										GO:1901401	regulation of tetrapyrrole metabolic process	6/1519	27/26171	0.00390301	0.0260749	6			GO:0042170	plastid membrane	18/956	261/28995	0.00274073	0.0227979	18
										GO:0009626	plant-type hypersensitive response	12/1519	86/26171	0.00397512	0.0263715	12			GO:0048226	Casparian strip	3/956	11/28995	0.00483455	0.0384662	3
										GO:0051052	regulation of DNA metabolic process	12/1519	86/26171	0.00397512	0.0263715	12			GO:0033178	proton-transporting two-sector ATPase complex, catalytic domain	4/956	23/28995	0.00630507	0.0480761	4
										GO:0051049	regulation of transport	15/1519	120/26171	0.00406225	0.0267047	15		GO-MF	GO:0008194	UDP-glycosyltransferase activity	35/887	270/26348	9.57527e-12	5.13234e-09	35
										GO:0051187	cofactor catabolic process	15/1519	120/26171	0.00406225	0.0267047	15			GO:0050662	coenzyme binding	41/887	409/26348	5.80582e-10	1.3873e-07	41
										GO:0016032	viral process	10/1519	65/26171	0.00406742	0.0267047	10			GO:0016758	transferase activity, transferring hexosyl groups	39/887	380/26348	7.76472e-10	1.3873e-07	39
										GO:0042278	purine nucleoside metabolic process	7/1519	36/26171	0.00413872	0.0270795	7			GO:0035251	UDP-glucosyltransferase activity	21/887	136/26348	5.88373e-09	7.88419e-07	21
										GO:0006766	vitamin metabolic process	13/1519	98/26171	0.00433951	0.028296	13			GO:0046527	glucosyltransferase activity	24/887	185/26348	1.70174e-08	1.82427e-06	24
										GO:0030036	actin cytoskeleton organization	12/1519	87/26171	0.00437329	0.0283222	12			GO:0005506	iron ion binding	30/887	278/26348	2.25322e-08	2.01288e-06	30
										GO:0034050	host programmed cell death induced by symbiont	12/1519	87/26171	0.00437329	0.0283222	12			GO:0008324	cation transmembrane transporter activity	39/887	477/26348	3.75831e-07	2.87779e-05	39
										GO:0016108	tetraterpenoid metabolic process	8/1519	46/26171	0.00458163	0.029471	8			GO:0019203	carbohydrate phosphatase activity	8/887	28/26348	2.72881e-06	0.00018283	8
										GO:0016116	carotenoid metabolic process	8/1519	46/26171	0.00458163	0.029471	8			GO:0016829	lyase activity	33/887	413/26348	4.7791e-06	0.000284622	33
										GO:0045165	cell fate commitment	9/1519	56/26171	0.00467543	0.0298726	9			GO:0030170	pyridoxal phosphate binding	13/887	87/26348	6.69251e-06	0.000326108	13
										GO:1902275	regulation of chromatin organization	9/1519	56/26171	0.00467543	0.0298726	9			GO:0070279	vitamin B6 binding	13/887	87/26348	6.69251e-06	0.000326108	13
										GO:0050826	response to freezing	6/1519	28/26171	0.00472729	0.0301029	6			GO:0020037	heme binding	28/887	341/26348	1.49637e-05	0.000664058	28
										GO:0042451	purine nucleoside biosynthetic process	5/1519	20/26171	0.00487436	0.0308331	5			GO:0015238	drug transmembrane transporter activity	14/887	108/26348	1.61059e-05	0.000664058	14
										GO:0046129	purine ribonucleoside biosynthetic process	5/1519	20/26171	0.00487436	0.0308331	5			GO:0016760	cellulose synthase (UDP-forming) activity	7/887	26/26348	1.79715e-05	0.000688052	7
										GO:1901361	organic cyclic compound catabolic process	27/1519	273/26171	0.00496221	0.031285	27			GO:0016705	oxidoreductase activity, acting on paired donors, with incorporation or reduction of molecular oxygen	30/887	388/26348	2.38543e-05	0.000708706	30
										GO:0048443	stamen development	13/1519	100/26171	0.00516224	0.0323097	13			GO:0016831	carboxy-lyase activity	11/887	71/26348	2.39461e-05	0.000708706	11
										GO:0048466	androecium development	13/1519	100/26171	0.00516224	0.0323097	13			GO:0042626	ATPase activity, coupled to transmembrane movement of substances	20/887	207/26348	2.50929e-05	0.000708706	20
										GO:0016114	terpenoid biosynthetic process	17/1519	147/26171	0.00518616	0.0323097	17			GO:0043492	ATPase activity, coupled to movement of substances	20/887	207/26348	2.50929e-05	0.000708706	20
										GO:0006305	DNA alkylation	9/1519	57/26171	0.00527235	0.0323097	9			GO:0019842	vitamin binding	15/887	127/26348	2.5122e-05	0.000708706	15
										GO:0006306	DNA methylation	9/1519	57/26171	0.00527235	0.0323097	9			GO:0016759	cellulose synthase activity	8/887	38/26348	3.18604e-05	0.000841205	8
										GO:0034968	histone lysine methylation	9/1519	57/26171	0.00527235	0.0323097	9			GO:0022890	inorganic cation transmembrane transporter activity	32/887	434/26348	3.29577e-05	0.000841205	32
										GO:0019430	removal of superoxide radicals	4/1519	13/26171	0.00529445	0.0323097	4			GO:0004497	monooxygenase activity	25/887	301/26348	3.49132e-05	0.000850611	25
										GO:0071450	cellular response to oxygen radical	4/1519	13/26171	0.00529445	0.0323097	4			GO:0046906	tetrapyrrole binding	29/887	383/26348	4.73278e-05	0.00108234	29
										GO:0071451	cellular response to superoxide	4/1519	13/26171	0.00529445	0.0323097	4			GO:0016830	carbon-carbon lyase activity	14/887	119/26348	4.8463e-05	0.00108234	14
										GO:0098869	cellular oxidant detoxification	4/1519	13/26171	0.00529445	0.0323097	4			GO:0030246	carbohydrate binding	25/887	309/26348	5.36482e-05	0.0011218	25
										GO:0032504	multicellular organism reproduction	21/1519	197/26171	0.00535438	0.0325711	21			GO:0042578	phosphoric ester hydrolase activity	29/887	386/26348	5.44159e-05	0.0011218	29
										GO:0010629	negative regulation of gene expression	43/1519	494/26171	0.00545903	0.0331019	43			GO:0019199	transmembrane receptor protein kinase activity	13/887	108/26348	7.04172e-05	0.00139791	13
										GO:0006662	glycerol ether metabolic process	6/1519	29/26171	0.00567267	0.0340718	6			GO:0016614	oxidoreductase activity, acting on CH-OH group of donors	19/887	210/26348	9.63989e-05	0.00184535	19
										GO:0010103	stomatal complex morphogenesis	6/1519	29/26171	0.00567267	0.0340718	6			GO:0019825	oxygen binding	20/887	234/26348	0.000139525	0.00257881	20
										GO:0043467	regulation of generation of precursor metabolites and energy	6/1519	29/26171	0.00567267	0.0340718	6			GO:0015291	secondary active transmembrane transporter activity	26/887	350/26348	0.000155359	0.00277575	26
										GO:0034220	ion transmembrane transport	32/1519	343/26171	0.00572683	0.034289	32			GO:0015405	P-P-bond-hydrolysis-driven transmembrane transporter activity	21/887	255/26348	0.000161641	0.00279482	21
										GO:0006220	pyrimidine nucleotide metabolic process	8/1519	48/26171	0.00598198	0.0354819	8			GO:0015399	primary active transmembrane transporter activity	21/887	256/26348	0.000170634	0.00285812	21
										GO:0006221	pyrimidine nucleotide biosynthetic process	8/1519	48/26171	0.00598198	0.0354819	8			GO:0015077	monovalent inorganic cation transmembrane transporter activity	24/887	315/26348	0.00018809	0.00305503	24
										GO:0051193	regulation of cofactor metabolic process	8/1519	48/26171	0.00598198	0.0354819	8			GO:0038023	signaling receptor activity	16/887	169/26348	0.000199257	0.00314123	16
										GO:0044703	multi-organism reproductive process	21/1519	199/26171	0.00600357	0.0354994	21			GO:0008514	organic anion transmembrane transporter activity	17/887	189/26348	0.00023631	0.00361892	17
										GO:0030048	actin filament-based movement	5/1519	21/26171	0.00609616	0.0359352	5			GO:0016853	isomerase activity	21/887	267/26348	0.000302781	0.00443709	21
										GO:0072528	pyrimidine-containing compound biosynthetic process	10/1519	69/26171	0.00627107	0.0368522	10			GO:0022853	active ion transmembrane transporter activity	11/887	94/26348	0.000320394	0.00443709	11
										GO:0046467	membrane lipid biosynthetic process	11/1519	80/26171	0.00636983	0.0373174	11			GO:0042625	ATPase coupled ion transmembrane transporter activity	11/887	94/26348	0.000320394	0.00443709	11
										GO:0009556	microsporogenesis	7/1519	39/26171	0.00655577	0.0381718	7			GO:0016616	oxidoreductase activity, acting on the CH-OH group of donors, NAD or NADP as acceptor	14/887	142/26348	0.000322848	0.00443709	14
										GO:0030833	regulation of actin filament polymerization	7/1519	39/26171	0.00655577	0.0381718	7			GO:0008509	anion transmembrane transporter activity	22/887	295/26348	0.000458592	0.00596875	22
										GO:0009073	aromatic amino acid family biosynthetic process	9/1519	59/26171	0.00664158	0.0383199	9			GO:0004888	transmembrane signaling receptor activity	14/887	147/26348	0.000459827	0.00596875	14
										GO:0009767	photosynthetic electron transport chain	9/1519	59/26171	0.00664158	0.0383199	9			GO:0000287	magnesium ion binding	12/887	114/26348	0.000467701	0.00596875	12
										GO:0051493	regulation of cytoskeleton organization	9/1519	59/26171	0.00664158	0.0383199	9			GO:0016709	oxidoreductase activity, acting on paired donors, with incorporation or reduction of molecular oxygen, NAD(P)H as one donor, and incorporation of one atom of oxygen	17/887	201/26348	0.000484759	0.00604258	17
										GO:0007062	sister chromatid cohesion	6/1519	30/26171	0.0067489	0.0385883	6			GO:0050308	sugar-phosphatase activity	4/887	12/26348	0.00050864	0.00619616	4
										GO:0044003	modification by symbiont of host morphology or physiology	6/1519	30/26171	0.0067489	0.0385883	6			GO:0060089	molecular transducer activity	20/887	259/26348	0.000527048	0.00627773	20
										GO:0046131	pyrimidine ribonucleoside metabolic process	6/1519	30/26171	0.0067489	0.0385883	6			GO:0015020	glucuronosyltransferase activity	5/887	21/26348	0.000554961	0.0064665	5
										GO:0010090	trichome morphogenesis	11/1519	81/26171	0.00699411	0.0392753	11			GO:0080043	quercetin 3-O-glucosyltransferase activity	9/887	71/26348	0.000612621	0.00684093	9
										GO:0006775	fat-soluble vitamin metabolic process	4/1519	14/26171	0.00707534	0.0392753	4			GO:0080044	quercetin 7-O-glucosyltransferase activity	9/887	71/26348	0.000612621	0.00684093	9
										GO:0042362	fat-soluble vitamin biosynthetic process	4/1519	14/26171	0.00707534	0.0392753	4			GO:0016765	transferase activity, transferring alkyl or aryl (other than methyl) groups	14/887	152/26348	0.000643483	0.00701911	14
										GO:0045828	positive regulation of isoprenoid metabolic process	4/1519	14/26171	0.00707534	0.0392753	4			GO:0016791	phosphatase activity	23/887	323/26348	0.000654768	0.00701911	23
										GO:0048564	photosystem I assembly	4/1519	14/26171	0.00707534	0.0392753	4			GO:0016903	oxidoreductase activity, acting on the aldehyde or oxo group of donors	9/887	75/26348	0.000917007	0.0095834	9
										GO:0051567	histone H3-K9 methylation	4/1519	14/26171	0.00707534	0.0392753	4			GO:0050897	cobalt ion binding	7/887	47/26348	0.000929733	0.0095834	7
										GO:0051781	positive regulation of cell division	4/1519	14/26171	0.00707534	0.0392753	4			GO:0016763	transferase activity, transferring pentosyl groups	8/887	61/26348	0.000970681	0.00981669	8
										GO:0098586	cellular response to virus	4/1519	14/26171	0.00707534	0.0392753	4			GO:0004675	transmembrane receptor protein serine/threonine kinase activity	10/887	92/26348	0.00106026	0.0104723	10
										GO:1905268	negative regulation of chromatin organization	4/1519	14/26171	0.00707534	0.0392753	4			GO:0046873	metal ion transmembrane transporter activity	18/887	235/26348	0.00107458	0.0104723	18
										GO:1990748	cellular detoxification	4/1519	14/26171	0.00707534	0.0392753	4			GO:0015293	symporter activity	14/887	166/26348	0.00151611	0.0144757	14
										GO:0048609	multicellular organismal reproductive process	20/1519	190/26171	0.00740728	0.0408982	20			GO:0010181	FMN binding	5/887	26/26348	0.00156062	0.0144757	5
										GO:0018022	peptidyl-lysine methylation	9/1519	60/26171	0.00742091	0.0408982	9			GO:0016836	hydro-lyase activity	9/887	81/26348	0.0015934	0.0144757	9
										GO:0009110	vitamin biosynthetic process	12/1519	93/26171	0.0074802	0.0408982	12			GO:0019829	cation-transporting ATPase activity	9/887	81/26348	0.0015934	0.0144757	9
										GO:0006787	porphyrin-containing compound catabolic process	5/1519	22/26171	0.00751806	0.0408982	5			GO:0008559	xenobiotic transmembrane transporting ATPase activity	4/887	16/26348	0.0016795	0.0147576	4
										GO:0009901	anther dehiscence	5/1519	22/26171	0.00751806	0.0408982	5			GO:0042910	xenobiotic transmembrane transporter activity	4/887	16/26348	0.0016795	0.0147576	4
										GO:0033015	tetrapyrrole catabolic process	5/1519	22/26171	0.00751806	0.0408982	5			GO:0005372	water transmembrane transporter activity	6/887	39/26348	0.00180654	0.01537	6
										GO:0042214	terpene metabolic process	5/1519	22/26171	0.00751806	0.0408982	5			GO:0015250	water channel activity	6/887	39/26348	0.00180654	0.01537	6
										GO:0071941	nitrogen cycle metabolic process	8/1519	50/26171	0.00768555	0.0416903	8			GO:0016701	oxidoreductase activity, acting on single donors with incorporation of molecular oxygen	6/887	40/26348	0.0020657	0.016854	6
										GO:0051817	modification of morphology or physiology of other organism involved in symbiotic interaction	6/1519	31/26171	0.00796563	0.0430868	6			GO:0016651	oxidoreductase activity, acting on NAD(P)H	12/887	135/26348	0.00206709	0.016854	12
										GO:0090305	nucleic acid phosphodiester bond hydrolysis	9/1519	61/26171	0.00826814	0.0444299	9			GO:0008061	chitin binding	4/887	17/26348	0.0021382	0.016854	4
										GO:0019953	sexual reproduction	20/1519	192/26171	0.00828394	0.0444299	20			GO:0015923	mannosidase activity	4/887	17/26348	0.0021382	0.016854	4
										GO:0048438	floral whorl development	20/1519	192/26171	0.00828394	0.0444299	20			GO:0042285	xylosyltransferase activity	4/887	17/26348	0.0021382	0.016854	4
										GO:0002252	immune effector process	10/1519	72/26171	0.00846008	0.0452472	10			GO:0004601	peroxidase activity	12/887	137/26348	0.00233855	0.0181661	12
										GO:0030041	actin filament polymerization	7/1519	41/26171	0.00866617	0.0462196	7			GO:0015171	amino acid transmembrane transporter activity	9/887	86/26348	0.00242125	0.0185398	9
										GO:0006206	pyrimidine nucleobase metabolic process	5/1519	23/26171	0.00915531	0.0475259	5			GO:0001871	pattern binding	7/887	56/26348	0.00264086	0.0195829	7
										GO:1905269	positive regulation of chromatin organization	5/1519	23/26171	0.00915531	0.0475259	5			GO:0030247	polysaccharide binding	7/887	56/26348	0.00264086	0.0195829	7
										GO:0009644	response to high light intensity	11/1519	84/26171	0.00915658	0.0475259	11			GO:0016854	racemase and epimerase activity	6/887	42/26348	0.00266708	0.0195829	6
										GO:0009069	serine family amino acid metabolic process	9/1519	62/26171	0.00918687	0.0475259	9			GO:0016405	CoA-ligase activity	5/887	30/26348	0.00302566	0.0216234	5
										GO:0000303	response to superoxide	4/1519	15/26171	0.00921063	0.0475259	4			GO:0016702	oxidoreductase activity, acting on single donors with incorporation of molecular oxygen, incorporation of two atoms of oxygen	5/887	30/26348	0.00302566	0.0216234	5
										GO:0006301	postreplication repair	4/1519	15/26171	0.00921063	0.0475259	4			GO:0008483	transaminase activity	8/887	73/26348	0.00311437	0.0216792	8
										GO:0009089	lysine biosynthetic process via diaminopimelate	4/1519	15/26171	0.00921063	0.0475259	4			GO:0016769	transferase activity, transferring nitrogenous groups	8/887	73/26348	0.00311437	0.0216792	8
										GO:0010215	cellulose microfibril organization	4/1519	15/26171	0.00921063	0.0475259	4			GO:0008266	poly(U) RNA binding	4/887	19/26348	0.00330081	0.0226065	4
										GO:0010267	production of ta-siRNAs involved in RNA interference	4/1519	15/26171	0.00921063	0.0475259	4			GO:0016684	oxidoreductase activity, acting on peroxide as acceptor	12/887	143/26348	0.00333193	0.0226065	12
										GO:0016553	base conversion or substitution editing	4/1519	15/26171	0.00921063	0.0475259	4			GO:0046933	proton-transporting ATP synthase activity, rotational mechanism	5/887	31/26348	0.003509	0.0235103	5
										GO:0042726	flavin-containing compound metabolic process	4/1519	15/26171	0.00921063	0.0475259	4			GO:0016730	oxidoreductase activity, acting on iron-sulfur proteins as donors	3/887	10/26348	0.00382124	0.0252863	3
										GO:0046451	diaminopimelate metabolic process	4/1519	15/26171	0.00921063	0.0475259	4			GO:0005342	organic acid transmembrane transporter activity	11/887	128/26348	0.00404284	0.0258131	11
										GO:0007010	cytoskeleton organization	20/1519	194/26171	0.0092427	0.0475625	20			GO:0046943	carboxylic acid transmembrane transporter activity	11/887	128/26348	0.00404284	0.0258131	11
										GO:0018904	ether metabolic process	6/1519	32/26171	0.00933237	0.0478944	6			GO:0016857	racemase and epimerase activity, acting on carbohydrates and derivatives	5/887	32/26348	0.00404534	0.0258131	5
									GO-CC	GO:0044391	ribosomal subunit	117/1706	327/28995	3.35763e-60	1.06437e-57	117			GO:0008187	poly-pyrimidine tract binding	4/887	21/26348	0.00483198	0.0304699	4
										GO:0022626	cytosolic ribosome	113/1706	329/28995	5.12881e-56	8.12916e-54	113			GO:0004034	aldose 1-epimerase activity	3/887	11/26348	0.00512358	0.0308566	3
										GO:0044445	cytosolic part	116/1706	359/28995	2.81228e-54	2.97164e-52	116			GO:0016872	intramolecular lyase activity	3/887	11/26348	0.00512358	0.0308566	3
										GO:0015934	large ribosomal subunit	67/1706	184/28995	1.97082e-35	1.56188e-33	67			GO:0019187	beta-1,4-mannosyltransferase activity	3/887	11/26348	0.00512358	0.0308566	3
										GO:0022625	cytosolic large ribosomal subunit	56/1706	137/28995	6.07253e-33	3.84999e-31	56			GO:0051753	mannan synthase activity	3/887	11/26348	0.00512358	0.0308566	3
										GO:0005730	nucleolus	96/1706	420/28995	2.96114e-31	1.56447e-29	96			GO:0016878	acid-thiol ligase activity	5/887	34/26348	0.0052893	0.0315007	5
										GO:0022627	cytosolic small ribosomal subunit	47/1706	111/28995	1.08872e-28	4.93036e-27	47			GO:0015662	ATPase activity, coupled to transmembrane movement of ions, phosphorylative mechanism	6/887	49/26348	0.00583053	0.0343425	6
										GO:0015935	small ribosomal subunit	50/1706	143/28995	7.82336e-26	3.10001e-24	50			GO:0015079	potassium ion transmembrane transporter activity	8/887	82/26348	0.00634801	0.0369841	8
										GO:0044429	mitochondrial part	91/1706	488/28995	6.4049e-23	2.25595e-21	91			GO:0008443	phosphofructokinase activity	3/887	12/26348	0.00666189	0.0379869	3
										GO:0098798	mitochondrial protein complex	49/1706	192/28995	1.05019e-18	3.32911e-17	49			GO:0008519	ammonium transmembrane transporter activity	3/887	12/26348	0.00666189	0.0379869	3
										GO:0044455	mitochondrial membrane part	47/1706	193/28995	4.00209e-17	1.10032e-15	47			GO:0016207	4-coumarate-CoA ligase activity	3/887	13/26348	0.0084459	0.0476527	3
										GO:0019866	organelle inner membrane	68/1706	370/28995	4.16526e-17	1.10032e-15	68			GO:0019200	carbohydrate kinase activity	5/887	38/26348	0.00854593	0.0477148	5
										GO:0005740	mitochondrial envelope	68/1706	376/28995	9.83761e-17	2.39886e-15	68			GO:0005509	calcium ion binding	17/887	265/26348	0.00873786	0.0482834	17
										GO:0044436	thylakoid part	77/1706	470/28995	2.93907e-16	6.6549e-15	77			GO:0022838	substrate-specific channel activity	11/887	143/26348	0.00915231	0.0499855	11
										GO:0098800	inner mitochondrial membrane protein complex	40/1706	156/28995	1.31698e-15	2.78322e-14	40			GO:0015294	solute:cation symporter activity	10/887	124/26348	0.00923239	0.0499855	10
										GO:0031966	mitochondrial membrane	64/1706	362/28995	2.43816e-15	4.83061e-14	64
										GO:0042651	thylakoid membrane	70/1706	428/28995	7.30236e-15	1.36167e-13	70
										GO:0034357	photosynthetic membrane	70/1706	429/28995	8.23657e-15	1.45055e-13	70
										GO:0005743	mitochondrial inner membrane	54/1706	285/28995	1.94213e-14	3.17983e-13	54
										GO:0009535	chloroplast thylakoid membrane	67/1706	407/28995	2.0062e-14	3.17983e-13	67
										GO:0055035	plastid thylakoid membrane	67/1706	408/28995	2.26565e-14	3.42006e-13	67
										GO:0005694	chromosome	52/1706	327/28995	6.17768e-11	8.90147e-10	52
										GO:0070469	respiratory chain	29/1706	125/28995	1.43788e-10	1.98177e-09	29
										GO:0044427	chromosomal part	45/1706	266/28995	1.50829e-10	1.9922e-09	45
										GO:0098803	respiratory chain complex	26/1706	108/28995	5.37918e-10	6.8208e-09	26
										GO:0000228	nuclear chromosome	31/1706	149/28995	6.21987e-10	7.58345e-09	31
										GO:0005746	mitochondrial respiratory chain	26/1706	109/28995	6.67179e-10	7.83317e-09	26
										GO:0044454	nuclear chromosome part	29/1706	136/28995	1.20291e-09	1.36186e-08	29
										GO:1990204	oxidoreductase complex	29/1706	145/28995	5.7119e-09	6.2437e-08	29
										GO:0005747	mitochondrial respiratory chain complex I	19/1706	69/28995	1.03732e-08	1.0961e-07	19
										GO:0031969	chloroplast membrane	40/1706	254/28995	1.28202e-08	1.31097e-07	40
										GO:0005759	mitochondrial matrix	25/1706	117/28995	1.56993e-08	1.55521e-07	25
										GO:0045271	respiratory chain complex I	19/1706	71/28995	1.73628e-08	1.66788e-07	19
										GO:0042170	plastid membrane	40/1706	261/28995	2.78681e-08	2.57953e-07	40
										GO:0030964	NADH dehydrogenase complex	19/1706	73/28995	2.84806e-08	2.57953e-07	19
										GO:0000790	nuclear chromatin	18/1706	67/28995	3.84392e-08	3.38479e-07	18
										GO:0031970	organelle envelope lumen	11/1706	25/28995	5.86049e-08	5.02101e-07	11
										GO:0005657	replication fork	11/1706	27/28995	1.5363e-07	1.2816e-06	11
										GO:0005758	mitochondrial intermembrane space	10/1706	23/28995	2.73187e-07	2.22052e-06	10
										GO:0000785	chromatin	25/1706	135/28995	2.98914e-07	2.3689e-06	25
										GO:0009295	nucleoid	15/1706	57/28995	6.945e-07	5.36967e-06	15
										GO:0030684	preribosome	11/1706	33/28995	1.6426e-06	1.23977e-05	11
										GO:0031977	thylakoid lumen	19/1706	98/28995	3.78906e-06	2.79333e-05	19
										GO:0032993	protein-DNA complex	17/1706	83/28995	5.58498e-06	4.02373e-05	17
										GO:0031968	organelle outer membrane	19/1706	105/28995	1.08324e-05	7.63081e-05	19
										GO:0019867	outer membrane	19/1706	106/28995	1.24778e-05	8.5988e-05	19
										GO:0042646	plastid nucleoid	11/1706	40/28995	1.33953e-05	9.03472e-05	11
										GO:0005742	mitochondrial outer membrane translocase complex	6/1706	11/28995	1.46974e-05	9.5083e-05	6
										GO:0098799	outer mitochondrial membrane protein complex	6/1706	11/28995	1.46974e-05	9.5083e-05	6
										GO:0009706	chloroplast inner membrane	15/1706	80/28995	5.8255e-05	0.000369337	15
										GO:0009528	plastid inner membrane	15/1706	83/28995	9.0474e-05	0.000541137	15
										GO:0009543	chloroplast thylakoid lumen	15/1706	83/28995	9.0474e-05	0.000541137	15
										GO:0031978	plastid thylakoid lumen	15/1706	83/28995	9.0474e-05	0.000541137	15
										GO:0043596	nuclear replication fork	6/1706	15/28995	0.000129739	0.000761616	6
										GO:0044459	plasma membrane part	45/1706	432/28995	0.000155099	0.000893933	45
										GO:0005744	TIM23 mitochondrial import inner membrane translocase complex	8/1706	29/28995	0.000199066	0.00112685	8
										GO:0032040	small-subunit processome	6/1706	18/28995	0.000412971	0.0022967	6
										GO:0005750	mitochondrial respiratory chain complex III	6/1706	19/28995	0.000573647	0.00303077	6
										GO:0042644	chloroplast nucleoid	6/1706	19/28995	0.000573647	0.00303077	6
										GO:0045275	respiratory chain complex III	6/1706	19/28995	0.000573647	0.00303077	6
										GO:0000347	THO complex	5/1706	13/28995	0.000605623	0.00314725	5
										GO:0044452	nucleolar part	10/1706	55/28995	0.00124616	0.00637151	10
										GO:0005852	eukaryotic translation initiation factor 3 complex	5/1706	15/28995	0.00127998	0.00644053	5
										GO:0005741	mitochondrial outer membrane	9/1706	48/28995	0.00172434	0.00854088	9
										GO:0030687	preribosome, large subunit precursor	4/1706	10/28995	0.00188241	0.00918035	4
										GO:0005732	small nucleolar ribonucleoprotein complex	14/1706	102/28995	0.00258907	0.0124354	14
										GO:0061695	transferase complex, transferring phosphorus-containing groups	16/1706	125/28995	0.00275992	0.0130581	16
										GO:0000786	nucleosome	9/1706	52/28995	0.00306376	0.0142825	9
										GO:0046930	pore complex	4/1706	12/28995	0.00403548	0.0184327	4
										GO:0000229	cytoplasmic chromosome	5/1706	19/28995	0.0040703	0.0184327	5
										GO:0044815	DNA packaging complex	9/1706	56/28995	0.00511333	0.0228299	9
										GO:0031226	intrinsic component of plasma membrane	29/1706	297/28995	0.00535672	0.0235844	29
										GO:0030532	small nuclear ribonucleoprotein complex	8/1706	48/28995	0.00648775	0.0281728	8
										GO:0015030	Cajal body	4/1706	14/28995	0.00742519	0.0318079	4
										GO:0070069	cytochrome complex	6/1706	31/28995	0.0085003	0.035928	6
										GO:0009521	photosystem	12/1706	94/28995	0.00902688	0.0376516	12
										GO:0120114	Sm-like protein family complex	8/1706	51/28995	0.00937529	0.038597	8
										GO:0031304	intrinsic component of mitochondrial inner membrane	4/1706	15/28995	0.00965981	0.0392584	4
										GO:0009707	chloroplast outer membrane	8/1706	52/28995	0.0105228	0.0422246	8
										GO:0046658	anchored component of plasma membrane	13/1706	108/28995	0.0108924	0.043161	13
										GO:0009527	plastid outer membrane	8/1706	53/28995	0.0117711	0.0460672	8
										GO:0048046	apoplast	42/1706	499/28995	0.0129263	0.0499711	42
									GO-MF	GO:0003735	structural constituent of ribosome	147/1581	385/26348	3.36989e-79	2.059e-76	147
										GO:0003729	mRNA binding	67/1581	348/26348	1.49563e-17	4.56915e-15	67
										GO:0019843	rRNA binding	30/1581	106/26348	4.5381e-13	9.24259e-11	30
										GO:0005507	copper ion binding	45/1581	238/26348	5.82618e-12	8.8995e-10	45
										GO:0140098	catalytic activity, acting on RNA	52/1581	358/26348	3.20034e-09	3.91081e-07	52
										GO:0004519	endonuclease activity	41/1581	252/26348	5.50145e-09	5.60231e-07	41
										GO:0004518	nuclease activity	49/1581	356/26348	5.16254e-08	4.50616e-06	49
										GO:0015450	P-P-bond-hydrolysis-driven protein transmembrane transporter activity	15/1581	49/26348	9.97659e-08	6.74968e-06	15
										GO:0004812	aminoacyl-tRNA ligase activity	16/1581	56/26348	1.10469e-07	6.74968e-06	16
										GO:0016875	ligase activity, forming carbon-oxygen bonds	16/1581	56/26348	1.10469e-07	6.74968e-06	16
										GO:0003697	single-stranded DNA binding	16/1581	60/26348	3.15822e-07	1.48436e-05	16
										GO:0008320	protein transmembrane transporter activity	16/1581	60/26348	3.15822e-07	1.48436e-05	16
										GO:0022884	macromolecule transmembrane transporter activity	16/1581	60/26348	3.15822e-07	1.48436e-05	16
										GO:0140101	catalytic activity, acting on a tRNA	22/1581	109/26348	4.47817e-07	1.91733e-05	22
										GO:0042623	ATPase activity, coupled	51/1581	405/26348	4.70702e-07	1.91733e-05	51
										GO:0008565	protein transporter activity	24/1581	135/26348	1.54942e-06	5.91683e-05	24
										GO:0008135	translation factor activity, RNA binding	28/1581	174/26348	1.73723e-06	6.2438e-05	28
										GO:0042887	amide transmembrane transporter activity	18/1581	84/26348	1.9732e-06	6.69793e-05	18
										GO:0016874	ligase activity	35/1581	248/26348	2.25151e-06	7.24038e-05	35
										GO:1904680	peptide transmembrane transporter activity	16/1581	71/26348	3.61149e-06	0.000110331	16
										GO:0003743	translation initiation factor activity	19/1581	104/26348	1.23169e-05	0.000358363	19
										GO:0004525	ribonuclease III activity	6/1581	11/26348	1.64395e-05	0.000418523	6
										GO:0016884	carbon-nitrogen ligase activity, with glutamine as amido-N-donor	6/1581	11/26348	1.64395e-05	0.000418523	6
										GO:0032296	double-stranded RNA-specific ribonuclease activity	6/1581	11/26348	1.64395e-05	0.000418523	6
										GO:0016209	antioxidant activity	27/1581	186/26348	1.86506e-05	0.000455821	27
										GO:0015405	P-P-bond-hydrolysis-driven transmembrane transporter activity	33/1581	255/26348	2.71106e-05	0.0006371	33
										GO:0015399	primary active transmembrane transporter activity	33/1581	256/26348	2.93635e-05	0.000664486	33
										GO:0016830	carbon-carbon lyase activity	19/1581	119/26348	8.54108e-05	0.00186379	19
										GO:0016879	ligase activity, forming carbon-nitrogen bonds	12/1581	59/26348	0.000167967	0.00353889	12
										GO:0004386	helicase activity	25/1581	190/26348	0.000187373	0.00381616	25
										GO:0030515	snoRNA binding	5/1581	11/26348	0.000263164	0.00518687	5
										GO:0003887	DNA-directed DNA polymerase activity	7/1581	23/26348	0.000288856	0.00551534	7
										GO:0008094	DNA-dependent ATPase activity	13/1581	73/26348	0.000366436	0.00678461	13
										GO:0050897	cobalt ion binding	10/1581	47/26348	0.000395066	0.00709957	10
										GO:0016891	endoribonuclease activity, producing 5'-phosphomonoesters	8/1581	34/26348	0.000736304	0.0128538	8
										GO:0008308	voltage-gated anion channel activity	6/1581	20/26348	0.000863323	0.0145421	6
										GO:0042802	identical protein binding	29/1581	258/26348	0.00088062	0.0145421	29
										GO:0016836	hydro-lyase activity	13/1581	81/26348	0.00102196	0.016432	13
										GO:0016829	lyase activity	41/1581	413/26348	0.00112858	0.0176811	41
										GO:0140097	catalytic activity, acting on DNA	22/1581	181/26348	0.00129329	0.019755	22
										GO:0016893	endonuclease activity, active with either ribo- or deoxyribonucleic acids and producing 5'-phosphomonoesters	8/1581	38/26348	0.00160195	0.0238729	8
										GO:0016741	transferase activity, transferring one-carbon groups	31/1581	294/26348	0.00169559	0.0246668	31
										GO:0005253	anion channel activity	6/1581	23/26348	0.00192566	0.0263123	6
										GO:0016273	arginine N-methyltransferase activity	4/1581	10/26348	0.00202403	0.0263123	4
										GO:0016274	protein-arginine N-methyltransferase activity	4/1581	10/26348	0.00202403	0.0263123	4
										GO:0019238	cyclohydrolase activity	4/1581	10/26348	0.00202403	0.0263123	4
										GO:0035250	UDP-galactosyltransferase activity	4/1581	10/26348	0.00202403	0.0263123	4
										GO:0008237	metallopeptidase activity	13/1581	88/26348	0.00221789	0.0282319	13
										GO:0004791	thioredoxin-disulfide reductase activity	7/1581	32/26348	0.00246849	0.0307806	7
										GO:0019900	kinase binding	11/1581	69/26348	0.00256653	0.031363	11
										GO:0016668	oxidoreductase activity, acting on a sulfur group of donors, NAD(P) as acceptor	8/1581	41/26348	0.00266816	0.0316289	8
										GO:0004175	endopeptidase activity	25/1581	228/26348	0.00269182	0.0316289	25
										GO:0000036	acyl carrier activity	4/1581	11/26348	0.00303023	0.0319219	4
										GO:0015288	porin activity	4/1581	11/26348	0.00303023	0.0319219	4
										GO:0016744	transferase activity, transferring aldehyde or ketonic groups	4/1581	11/26348	0.00303023	0.0319219	4
										GO:0022829	wide pore channel activity	4/1581	11/26348	0.00303023	0.0319219	4
										GO:0044620	ACP phosphopantetheine attachment site binding	4/1581	11/26348	0.00303023	0.0319219	4
										GO:0051192	prosthetic group binding	4/1581	11/26348	0.00303023	0.0319219	4
										GO:0051536	iron-sulfur cluster binding	18/1581	147/26348	0.00314431	0.0320195	18
										GO:0051540	metal cluster binding	18/1581	147/26348	0.00314431	0.0320195	18
										GO:0004521	endoribonuclease activity	9/1581	53/26348	0.00398295	0.0381399	9
										GO:0042393	histone binding	9/1581	53/26348	0.00398295	0.0381399	9
										GO:0022853	active ion transmembrane transporter activity	13/1581	94/26348	0.00399501	0.0381399	13
										GO:0042625	ATPase coupled ion transmembrane transporter activity	13/1581	94/26348	0.00399501	0.0381399	13
										GO:0008026	ATP-dependent helicase activity	14/1581	106/26348	0.00439671	0.0407028	14
										GO:0070035	purine NTP-dependent helicase activity	14/1581	106/26348	0.00439671	0.0407028	14
										GO:0009055	electron transfer activity	22/1581	200/26348	0.00450155	0.0408509	22
										GO:0070011	peptidase activity, acting on L-amino acid peptides	41/1581	446/26348	0.00454641	0.0408509	41
										GO:0003774	motor activity	12/1581	86/26348	0.00517393	0.045161	12
										GO:0004252	serine-type endopeptidase activity	12/1581	86/26348	0.00517393	0.045161	12
										GO:0004312	fatty acid synthase activity	5/1581	20/26348	0.00561441	0.0476445	5
										GO:0017048	Rho GTPase binding	5/1581	20/26348	0.00561441	0.0476445	5
										GO:0008168	methyltransferase activity	28/1581	280/26348	0.00574868	0.0480047	28
										GO:0003678	DNA helicase activity	7/1581	37/26348	0.00581399	0.0480047	7

## Sheet: Table S4
Table S4. GO term analysis of common genes (CGs) in division zone, elongation zone and mature zone.
Term	ID	Description	GeneRatio	BgRatio	p-value	FDR	Count
GO-BP	GO:0015979	photosynthesis	39/142	263/26171	3.60322e-45	2.66998e-42	39
	GO:0006091	generation of precursor metabolites and energy	28/142	374/26171	6.3261e-24	2.34382e-21	28
	GO:0019684	photosynthesis, light reaction	19/142	140/26171	2.04449e-21	5.04988e-19	19
	GO:0015977	carbon fixation	9/142	24/26171	3.84604e-15	7.12478e-13	9
	GO:0019253	reductive pentose-phosphate cycle	8/142	19/26171	4.42229e-14	6.55383e-12	8
	GO:0019685	photosynthesis, dark reaction	8/142	20/26171	7.33693e-14	9.06111e-12	8
	GO:0009765	photosynthesis, light harvesting	9/142	45/26171	2.36741e-12	2.50607e-10	9
	GO:0009768	photosynthesis, light harvesting in photosystem I	7/142	23/26171	2.71898e-11	2.51845e-09	7
	GO:0051188	cofactor biosynthetic process	15/142	305/26171	1.27682e-10	1.05125e-08	15
	GO:0018298	protein-chromophore linkage	7/142	44/26171	3.86515e-09	2.86407e-07	7
	GO:0009409	response to cold	15/142	402/26171	5.60898e-09	3.77841e-07	15
	GO:0009767	photosynthetic electron transport chain	7/142	59/26171	3.21553e-08	1.98559e-06	7
	GO:0006006	glucose metabolic process	6/142	39/26171	6.4597e-08	3.68203e-06	6
	GO:0046434	organophosphate catabolic process	8/142	100/26171	7.52711e-08	3.97011e-06	8
	GO:0006754	ATP biosynthetic process	8/142	101/26171	8.13747e-08	3.97011e-06	8
	GO:0006096	glycolytic process	7/142	69/26171	9.72031e-08	3.97011e-06	7
	GO:0006757	ATP generation from ADP	7/142	69/26171	9.72031e-08	3.97011e-06	7
	GO:0042866	pyruvate biosynthetic process	7/142	69/26171	9.72031e-08	3.97011e-06	7
	GO:0009135	purine nucleoside diphosphate metabolic process	7/142	71/26171	1.1874e-07	3.97011e-06	7
	GO:0009179	purine ribonucleoside diphosphate metabolic process	7/142	71/26171	1.1874e-07	3.97011e-06	7
	GO:0009185	ribonucleoside diphosphate metabolic process	7/142	71/26171	1.1874e-07	3.97011e-06	7
	GO:0046031	ADP metabolic process	7/142	71/26171	1.1874e-07	3.97011e-06	7
	GO:0009206	purine ribonucleoside triphosphate biosynthetic process	8/142	107/26171	1.27709e-07	3.97011e-06	8
	GO:0009735	response to cytokinin	11/142	250/26171	1.28587e-07	3.97011e-06	11
	GO:0009145	purine nucleoside triphosphate biosynthetic process	8/142	108/26171	1.37299e-07	4.06956e-06	8
	GO:0006165	nucleoside diphosphate phosphorylation	7/142	74/26171	1.58515e-07	4.35036e-06	7
	GO:0009166	nucleotide catabolic process	7/142	74/26171	1.58515e-07	4.35036e-06	7
	GO:1901292	nucleoside phosphate catabolic process	7/142	75/26171	1.74046e-07	4.60599e-06	7
	GO:0046939	nucleotide phosphorylation	7/142	76/26171	1.90839e-07	4.81881e-06	7
	GO:0046496	nicotinamide nucleotide metabolic process	8/142	113/26171	1.95094e-07	4.81881e-06	8
	GO:0072330	monocarboxylic acid biosynthetic process	12/142	322/26171	2.04841e-07	4.89636e-06	12
	GO:0009201	ribonucleoside triphosphate biosynthetic process	8/142	115/26171	2.23462e-07	5.01774e-06	8
	GO:0019362	pyridine nucleotide metabolic process	8/142	115/26171	2.23462e-07	5.01774e-06	8
	GO:0009132	nucleoside diphosphate metabolic process	7/142	79/26171	2.49639e-07	5.25485e-06	7
	GO:0019359	nicotinamide nucleotide biosynthetic process	7/142	79/26171	2.49639e-07	5.25485e-06	7
	GO:0034404	nucleobase-containing small molecule biosynthetic process	8/142	117/26171	2.55296e-07	5.25485e-06	8
	GO:0009142	nucleoside triphosphate biosynthetic process	8/142	118/26171	2.7262e-07	5.45977e-06	8
	GO:0019363	pyridine nucleotide biosynthetic process	7/142	82/26171	3.23004e-07	6.29857e-06	7
	GO:0009108	coenzyme biosynthetic process	10/142	218/26171	3.33713e-07	6.34054e-06	10
	GO:0072524	pyridine-containing compound metabolic process	8/142	124/26171	3.99229e-07	7.39572e-06	8
	GO:0006733	oxidoreduction coenzyme metabolic process	8/142	126/26171	4.51319e-07	7.77737e-06	8
	GO:0009127	purine nucleoside monophosphate biosynthetic process	8/142	126/26171	4.51319e-07	7.77737e-06	8
	GO:0009168	purine ribonucleoside monophosphate biosynthetic process	8/142	126/26171	4.51319e-07	7.77737e-06	8
	GO:0006090	pyruvate metabolic process	7/142	89/26171	5.67213e-07	9.55239e-06	7
	GO:0072525	pyridine-containing compound biosynthetic process	7/142	91/26171	6.60322e-07	1.08733e-05	7
	GO:0006732	coenzyme metabolic process	11/142	297/26171	7.14154e-07	1.15041e-05	11
	GO:0016051	carbohydrate biosynthetic process	12/142	373/26171	9.7298e-07	1.534e-05	12
	GO:0009156	ribonucleoside monophosphate biosynthetic process	8/142	142/26171	1.12078e-06	1.73021e-05	8
	GO:0009773	photosynthetic electron transport in photosystem I	4/142	16/26171	1.43722e-06	2.1142e-05	4
	GO:0009124	nucleoside monophosphate biosynthetic process	8/142	147/26171	1.45512e-06	2.1142e-05	8
	GO:0046034	ATP metabolic process	8/142	147/26171	1.45512e-06	2.1142e-05	8
	GO:0019439	aromatic compound catabolic process	10/142	264/26171	1.90194e-06	2.71026e-05	10
	GO:0009205	purine ribonucleoside triphosphate metabolic process	8/142	155/26171	2.16589e-06	3.02816e-05	8
	GO:0009144	purine nucleoside triphosphate metabolic process	8/142	157/26171	2.38377e-06	3.27106e-05	8
	GO:0009152	purine ribonucleotide biosynthetic process	8/142	158/26171	2.49952e-06	3.36753e-05	8
	GO:1901361	organic cyclic compound catabolic process	10/142	273/26171	2.56654e-06	3.39608e-05	10
	GO:0006164	purine nucleotide biosynthetic process	8/142	160/26171	2.7454e-06	3.56902e-05	8
	GO:0032787	monocarboxylic acid metabolic process	13/142	491/26171	2.94254e-06	3.7319e-05	13
	GO:0046686	response to cadmium ion	11/142	344/26171	2.97142e-06	3.7319e-05	11
	GO:0006094	gluconeogenesis	4/142	19/26171	3.0223e-06	3.73254e-05	4
	GO:0009199	ribonucleoside triphosphate metabolic process	8/142	163/26171	3.1526e-06	3.82964e-05	8
	GO:0072522	purine-containing compound biosynthetic process	8/142	167/26171	3.77442e-06	4.51104e-05	8
	GO:0009141	nucleoside triphosphate metabolic process	8/142	169/26171	4.12243e-06	4.84877e-05	8
	GO:0022900	electron transport chain	7/142	122/26171	4.75217e-06	5.50206e-05	7
	GO:0009126	purine nucleoside monophosphate metabolic process	8/142	173/26171	4.90062e-06	5.50206e-05	8
	GO:0009167	purine ribonucleoside monophosphate metabolic process	8/142	173/26171	4.90062e-06	5.50206e-05	8
	GO:0009260	ribonucleotide biosynthetic process	8/142	175/26171	5.33419e-06	5.81269e-05	8
	GO:0046390	ribose phosphate biosynthetic process	8/142	175/26171	5.33419e-06	5.81269e-05	8
	GO:0010207	photosystem II assembly	4/142	23/26171	6.78915e-06	7.14391e-05	4
	GO:0044270	cellular nitrogen compound catabolic process	9/142	240/26171	6.84504e-06	7.14391e-05	9
	GO:0046700	heterocycle catabolic process	9/142	240/26171	6.84504e-06	7.14391e-05	9
	GO:0019319	hexose biosynthetic process	4/142	24/26171	8.1127e-06	8.34932e-05	4
	GO:0090407	organophosphate biosynthetic process	11/142	389/26171	9.51898e-06	9.66242e-05	11
	GO:0009161	ribonucleoside monophosphate metabolic process	8/142	190/26171	9.74653e-06	9.7597e-05	8
	GO:0009123	nucleoside monophosphate metabolic process	8/142	195/26171	1.1774e-05	0.000116327	8
	GO:0072521	purine-containing compound metabolic process	9/142	263/26171	1.42326e-05	0.000138768	9
	GO:0010038	response to metal ion	12/142	492/26171	1.62977e-05	0.000156838	12
	GO:0019693	ribose phosphate metabolic process	9/142	275/26171	2.0255e-05	0.000192423	9
	GO:0006821	chloride transport	3/142	11/26171	2.49949e-05	0.000234445	3
	GO:0005996	monosaccharide metabolic process	7/142	159/26171	2.67804e-05	0.000248053	7
	GO:0009165	nucleotide biosynthetic process	8/142	229/26171	3.73101e-05	0.000341318	8
	GO:0019318	hexose metabolic process	6/142	114/26171	3.78323e-05	0.000341874	6
	GO:1901293	nucleoside phosphate biosynthetic process	8/142	231/26171	3.96798e-05	0.00035425	8
	GO:0009642	response to light intensity	7/142	170/26171	4.10698e-05	0.000362294	7
	GO:0009150	purine ribonucleotide metabolic process	8/142	233/26171	4.21741e-05	0.000367659	8
	GO:0006163	purine nucleotide metabolic process	8/142	235/26171	4.47979e-05	0.000385991	8
	GO:0055086	nucleobase-containing small molecule metabolic process	11/142	463/26171	4.70766e-05	0.000400962	11
	GO:0098656	anion transmembrane transport	6/142	124/26171	6.05995e-05	0.000510276	6
	GO:0006457	protein folding	8/142	248/26171	6.53899e-05	0.000544426	8
	GO:0009259	ribonucleotide metabolic process	8/142	251/26171	7.11184e-05	0.000585541	8
	GO:0016052	carbohydrate catabolic process	8/142	256/26171	8.15906e-05	0.000655538	8
	GO:0034655	nucleobase-containing compound catabolic process	7/142	190/26171	8.28778e-05	0.000655538	7
	GO:0017014	protein nitrosylation	3/142	16/26171	8.31586e-05	0.000655538	3
	GO:0018119	peptidyl-cysteine S-nitrosylation	3/142	16/26171	8.31586e-05	0.000655538	3
	GO:0009637	response to blue light	5/142	83/26171	9.05583e-05	0.000706355	5
	GO:0015994	chlorophyll metabolic process	5/142	86/26171	0.000107219	0.000827593	5
	GO:0009117	nucleotide metabolic process	9/142	350/26171	0.000129722	0.000990969	9
	GO:0006753	nucleoside phosphate metabolic process	9/142	354/26171	0.000141263	0.00106812	9
	GO:0018198	peptidyl-cysteine modification	3/142	20/26171	0.000166615	0.00124709	3
	GO:0006778	porphyrin-containing compound metabolic process	5/142	99/26171	0.000208129	0.00154224	5
	GO:0033013	tetrapyrrole metabolic process	5/142	100/26171	0.000218136	0.00160039	5
	GO:0046364	monosaccharide biosynthetic process	4/142	56/26171	0.000245108	0.00178063	4
	GO:1903409	reactive oxygen species biosynthetic process	3/142	23/26171	0.00025577	0.00184005	3
	GO:0018193	peptidyl-amino acid modification	8/142	305/26171	0.000270139	0.00192474	8
	GO:0009617	response to bacterium	10/142	489/26171	0.000349377	0.0024656	10
	GO:0015995	chlorophyll biosynthetic process	4/142	62/26171	0.000363023	0.00253774	4
	GO:0098661	inorganic anion transmembrane transport	3/142	26/26171	0.000371047	0.00256959	3
	GO:0061077	chaperone-mediated protein folding	3/142	30/26171	0.000570279	0.00391275	3
	GO:0006779	porphyrin-containing compound biosynthetic process	4/142	70/26171	0.000577015	0.00392264	4
	GO:0034220	ion transmembrane transport	8/142	343/26171	0.00058813	0.00396186	8
	GO:0006857	oligopeptide transport	4/142	71/26171	0.000608909	0.00406488	4
	GO:0033014	tetrapyrrole biosynthetic process	4/142	73/26171	0.000676418	0.00447523	4
	GO:0009415	response to water	8/142	372/26171	0.000994151	0.00651916	8
	GO:0006820	anion transport	7/142	289/26171	0.00104174	0.00677132	7
	GO:0005985	sucrose metabolic process	3/142	37/26171	0.00106154	0.00683999	3
	GO:0009644	response to high light intensity	4/142	84/26171	0.00114522	0.00731558	4
	GO:1901615	organic hydroxy compound metabolic process	7/142	296/26171	0.00119594	0.00757427	7
	GO:0009769	photosynthesis, light harvesting in photosystem II	2/142	10/26171	0.0012785	0.00802854	2
	GO:0042742	defense response to bacterium	8/142	389/26171	0.00132094	0.00822533	8
	GO:0045036	protein targeting to chloroplast	3/142	41/26171	0.00143349	0.00877867	3
	GO:0072596	establishment of protein localization to chloroplast	3/142	41/26171	0.00143349	0.00877867	3
	GO:0009311	oligosaccharide metabolic process	4/142	91/26171	0.00154063	0.00923023	4
	GO:0006000	fructose metabolic process	2/142	11/26171	0.00155706	0.00923023	2
	GO:0010196	nonphotochemical quenching	2/142	11/26171	0.00155706	0.00923023	2
	GO:1990066	energy quenching	2/142	11/26171	0.00155706	0.00923023	2
	GO:0019682	glyceraldehyde-3-phosphate metabolic process	3/142	43/26171	0.00164647	0.00945764	3
	GO:0034765	regulation of ion transmembrane transport	3/142	43/26171	0.00164647	0.00945764	3
	GO:0042128	nitrate assimilation	3/142	43/26171	0.00164647	0.00945764	3
	GO:0072598	protein localization to chloroplast	3/142	43/26171	0.00164647	0.00945764	3
	GO:0042126	nitrate metabolic process	3/142	44/26171	0.00175997	0.0100318	3
	GO:0097164	ammonium ion metabolic process	3/142	45/26171	0.00187825	0.0106243	3
	GO:0034762	regulation of transmembrane transport	3/142	46/26171	0.00200137	0.0112012	3
	GO:0044262	cellular carbohydrate metabolic process	8/142	416/26171	0.00201048	0.0112012	8
	GO:0009657	plastid organization	6/142	242/26171	0.00211343	0.011687	6
	GO:0006002	fructose 6-phosphate metabolic process	2/142	13/26171	0.00219253	0.0120345	2
	GO:2001057	reactive nitrogen species metabolic process	3/142	49/26171	0.00240045	0.0130789	3
	GO:0071941	nitrogen cycle metabolic process	3/142	50/26171	0.00254361	0.0136863	3
	GO:0009635	response to herbicide	2/142	14/26171	0.00254887	0.0136863	2
	GO:0015698	inorganic anion transport	4/142	106/26171	0.00269007	0.0143406	4
	GO:0010206	photosystem II repair	2/142	15/26171	0.00293057	0.0155111	2
	GO:0043269	regulation of ion transport	3/142	54/26171	0.00316857	0.0166519	3
	GO:0072350	tricarboxylic acid metabolic process	3/142	55/26171	0.00333819	0.0174197	3
	GO:0042440	pigment metabolic process	5/142	188/26171	0.0036777	0.0190179	5
	GO:0009414	response to water deprivation	7/142	362/26171	0.00369579	0.0190179	7
	GO:0006576	cellular biogenic amine metabolic process	3/142	59/26171	0.00407183	0.0208085	3
	GO:0005986	sucrose biosynthetic process	2/142	18/26171	0.00422499	0.0214433	2
	GO:0009312	oligosaccharide biosynthetic process	3/142	60/26171	0.00426929	0.0215207	3
	GO:0006066	alcohol metabolic process	4/142	122/26171	0.00445033	0.0222423	4
	GO:0010218	response to far red light	3/142	61/26171	0.00447248	0.0222423	3
	GO:0098660	inorganic ion transmembrane transport	5/142	198/26171	0.00457808	0.0226157	5
	GO:0009408	response to heat	5/142	202/26171	0.0049787	0.0244319	5
	GO:0034622	cellular protein-containing complex assembly	7/142	384/26171	0.00508291	0.0247792	7
	GO:0009645	response to low light intensity stimulus	2/142	20/26171	0.00520962	0.0252309	2
	GO:0005984	disaccharide metabolic process	3/142	65/26171	0.00534338	0.0257107	3
	GO:0043933	protein-containing complex subunit organization	8/142	494/26171	0.00566155	0.0270658	8
	GO:0045037	protein import into chloroplast stroma	2/142	21/26171	0.00573763	0.0272537	2
	GO:0010114	response to red light	3/142	71/26171	0.00682889	0.0322306	3
	GO:0031408	oxylipin biosynthetic process	2/142	24/26171	0.00746116	0.0345545	2
	GO:0055062	phosphate ion homeostasis	2/142	24/26171	0.00746116	0.0345545	2
	GO:0072506	trivalent inorganic anion homeostasis	2/142	24/26171	0.00746116	0.0345545	2
	GO:0019725	cellular homeostasis	6/142	317/26171	0.00780534	0.0359239	6
	GO:0031407	oxylipin metabolic process	2/142	25/26171	0.0080813	0.0362924	2
	GO:0055083	monovalent inorganic anion homeostasis	2/142	25/26171	0.0080813	0.0362924	2
	GO:1901661	quinone metabolic process	2/142	25/26171	0.0080813	0.0362924	2
	GO:1901663	quinone biosynthetic process	2/142	25/26171	0.0080813	0.0362924	2
	GO:0044106	cellular amine metabolic process	3/142	77/26171	0.00853668	0.0378032	3
	GO:0006071	glycerol metabolic process	2/142	26/26171	0.00872382	0.0378032	2
	GO:0030091	protein repair	2/142	26/26171	0.00872382	0.0378032	2
	GO:0042181	ketone biosynthetic process	2/142	26/26171	0.00872382	0.0378032	2
	GO:0042548	regulation of photosynthesis, light reaction	2/142	26/26171	0.00872382	0.0378032	2
	GO:0072505	divalent inorganic anion homeostasis	2/142	26/26171	0.00872382	0.0378032	2
	GO:0006081	cellular aldehyde metabolic process	3/142	78/26171	0.00884342	0.0378785	3
	GO:0043648	dicarboxylic acid metabolic process	3/142	78/26171	0.00884342	0.0378785	3
	GO:0019400	alditol metabolic process	2/142	27/26171	0.00938846	0.0397534	2
	GO:0033559	unsaturated fatty acid metabolic process	2/142	27/26171	0.00938846	0.0397534	2
	GO:0065003	protein-containing complex assembly	7/142	436/26171	0.0098872	0.0416274	7
	GO:0046148	pigment biosynthetic process	4/142	156/26171	0.0104492	0.043745	4
	GO:0010167	response to nitrate	2/142	29/26171	0.0107831	0.0446384	2
	GO:0043467	regulation of generation of precursor metabolites and energy	2/142	29/26171	0.0107831	0.0446384	2
	GO:0000413	protein peptidyl-prolyl isomerization	2/142	30/26171	0.0115126	0.0471531	2
	GO:0009639	response to red or far red light	5/142	248/26171	0.0115178	0.0471531	5
	GO:0006098	pentose-phosphate shunt	2/142	31/26171	0.0122632	0.0496559	2
	GO:0051156	glucose 6-phosphate metabolic process	2/142	31/26171	0.0122632	0.0496559	2
GO-CC	GO:0042651	thylakoid membrane	41/154	428/28995	1.14311e-39	6.16924e-38	41
	GO:0034357	photosynthetic membrane	41/154	429/28995	1.25903e-39	6.16924e-38	41
	GO:0044436	thylakoid part	42/154	470/28995	2.19625e-39	7.1744e-38	42
	GO:0009535	chloroplast thylakoid membrane	40/154	407/28995	3.961e-39	8.57399e-38	40
	GO:0055035	plastid thylakoid membrane	40/154	408/28995	4.37448e-39	8.57399e-38	40
	GO:0009521	photosystem	19/154	94/28995	4.90442e-25	8.01055e-24	19
	GO:0009522	photosystem I	13/154	41/28995	2.47461e-20	3.46445e-19	13
	GO:0010287	plastoglobule	14/154	81/28995	1.04465e-17	1.27969e-16	14
	GO:0009543	chloroplast thylakoid lumen	12/154	83/28995	2.2842e-14	2.23851e-13	12
	GO:0031978	plastid thylakoid lumen	12/154	83/28995	2.2842e-14	2.23851e-13	12
	GO:0009523	photosystem II	11/154	69/28995	9.24793e-14	8.23906e-13	11
	GO:0031977	thylakoid lumen	12/154	98/28995	1.78987e-13	1.46172e-12	12
	GO:0048046	apoplast	20/154	499/28995	2.70379e-12	2.03824e-11	20
	GO:0098807	chloroplast thylakoid membrane protein complex	7/154	35/28995	6.16934e-10	4.31854e-09	7
	GO:0009538	photosystem I reaction center	5/154	11/28995	1.78286e-09	1.1648e-08	5
	GO:0010319	stromule	6/154	37/28995	4.13038e-08	2.52986e-07	6
	GO:0030076	light-harvesting complex	5/154	25/28995	1.93085e-07	1.11308e-06	5
	GO:0030095	chloroplast photosystem II	4/154	19/28995	2.78754e-06	1.51766e-05	4
	GO:0009533	chloroplast stromal thylakoid	3/154	10/28995	1.71563e-05	8.84902e-05	3
	GO:0034702	ion channel complex	3/154	13/28995	4.04127e-05	0.000198022	3
	GO:1902495	transmembrane transporter complex	3/154	15/28995	6.37928e-05	0.0002977	3
	GO:0009508	plastid chromosome	3/154	18/28995	0.000113075	0.000503698	3
	GO:0000229	cytoplasmic chromosome	3/154	19/28995	0.000133754	0.000546162	3
	GO:1990351	transporter complex	3/154	19/28995	0.000133754	0.000546162	3
	GO:0009654	photosystem II oxygen evolving complex	3/154	23/28995	0.000240675	0.000943445	3
	GO:0031969	chloroplast membrane	7/154	254/28995	0.000433969	0.00163573	7
	GO:0042170	plastid membrane	7/154	261/28995	0.000510189	0.0018518	7
	GO:0009528	plastid inner membrane	4/154	83/28995	0.00101533	0.00355365	4
	GO:0042646	plastid nucleoid	3/154	40/28995	0.0012568	0.00424711	3
	GO:0009295	nucleoid	3/154	57/28995	0.00348496	0.0112694	3
	GO:0005759	mitochondrial matrix	4/154	117/28995	0.00356482	0.0112694	4
	GO:0044429	mitochondrial part	8/154	488/28995	0.00468482	0.0143473	8
	GO:1990204	oxidoreductase complex	4/154	145/28995	0.00758062	0.0225122	4
	GO:0019866	organelle inner membrane	6/154	370/28995	0.0144103	0.0415355	6
GO-MF	GO:0031409	pigment binding	7/147	22/26348	2.31652e-11	4.98051e-09	7
	GO:0016168	chlorophyll binding	7/147	40/26348	2.32876e-09	2.50341e-07	7
	GO:0046906	tetrapyrrole binding	13/147	383/26348	2.54105e-07	1.82108e-05	13
	GO:0008308	voltage-gated anion channel activity	4/147	20/26348	4.20336e-06	0.00022593	4
	GO:0005253	anion channel activity	4/147	23/26348	7.5829e-06	0.000326065	4
	GO:0015108	chloride transmembrane transporter activity	3/147	13/26348	4.67079e-05	0.0016737	3
	GO:0008509	anion transmembrane transporter activity	8/147	295/26348	0.000261107	0.00699783	8
	GO:0005216	ion channel activity	5/147	104/26348	0.000297964	0.00699783	5
	GO:0019843	rRNA binding	5/147	106/26348	0.000325437	0.00699783	5
	GO:0003755	peptidyl-prolyl cis-trans isomerase activity	4/147	59/26348	0.000333519	0.00699783	4
	GO:0016859	cis-trans isomerase activity	4/147	62/26348	0.000403535	0.00699783	4
	GO:0015103	inorganic anion transmembrane transporter activity	5/147	114/26348	0.000454931	0.00699783	5
	GO:0005244	voltage-gated ion channel activity	4/147	64/26348	0.000455673	0.00699783	4
	GO:0022832	voltage-gated channel activity	4/147	64/26348	0.000455673	0.00699783	4
	GO:0050662	coenzyme binding	9/147	409/26348	0.000501853	0.00719322	9
	GO:0016830	carbon-carbon lyase activity	5/147	119/26348	0.000553524	0.00743798	5
	GO:0051287	NAD binding	4/147	70/26348	0.000640785	0.00810405	4
	GO:0016903	oxidoreductase activity, acting on the aldehyde or oxo group of donors	4/147	75/26348	0.000831344	0.00992994	4
	GO:0022838	substrate-specific channel activity	5/147	143/26348	0.00126487	0.0139672	5
	GO:0022839	ion gated channel activity	4/147	86/26348	0.00138537	0.0139672	4
	GO:0051536	iron-sulfur cluster binding	5/147	147/26348	0.0014292	0.0139672	5
	GO:0051540	metal cluster binding	5/147	147/26348	0.0014292	0.0139672	5
	GO:0035673	oligopeptide transmembrane transporter activity	2/147	11/26348	0.00164517	0.0152848	2
	GO:0015267	channel activity	5/147	155/26348	0.00180435	0.0152848	5
	GO:0022803	passive transmembrane transporter activity	5/147	155/26348	0.00180435	0.0152848	5
	GO:0022836	gated channel activity	4/147	93/26348	0.00184839	0.0152848	4
	GO:0050308	sugar-phosphatase activity	2/147	12/26348	0.00196699	0.0156631	2
	GO:0005507	copper ion binding	6/147	238/26348	0.00223763	0.0169751	6
	GO:0016829	lyase activity	8/147	413/26348	0.00228966	0.0169751	8
	GO:0016620	oxidoreductase activity, acting on the aldehyde or oxo group of donors, NAD or NADP as acceptor	3/147	50/26348	0.00275253	0.0197264	3
	GO:0015291	secondary active transmembrane transporter activity	7/147	350/26348	0.00358643	0.0248736	7
	GO:0051537	2 iron, 2 sulfur cluster binding	3/147	56/26348	0.00379925	0.0249192	3
	GO:0000287	magnesium ion binding	4/147	114/26348	0.00386103	0.0249192	4
	GO:0016853	isomerase activity	6/147	267/26348	0.00394071	0.0249192	6
	GO:0009055	electron transfer activity	5/147	200/26348	0.00536896	0.0329808	5
	GO:0003735	structural constituent of ribosome	7/147	385/26348	0.00598899	0.0357676	7
	GO:0005527	macrolide binding	2/147	22/26348	0.00663754	0.0375545	2
	GO:0005528	FK506 binding	2/147	22/26348	0.00663754	0.0375545	2
	GO:0015112	nitrate transmembrane transporter activity	2/147	23/26348	0.00724325	0.0396263	2
	GO:0016831	carboxy-lyase activity	3/147	71/26348	0.00737234	0.0396263	3
	GO:0015035	protein disulfide oxidoreductase activity	3/147	75/26348	0.00857049	0.0449428	3

## Sheet: Table S5
Table S5. Module information of all the significantly differentially expressed genes.
Locus name	Module
Zm00001d027239	brown
Zm00001d027240	brown
Zm00001d027242	brown
Zm00001d027276	turquoise
Zm00001d027291	turquoise
Zm00001d027299	brown
Zm00001d027307	green
Zm00001d027309	blue
Zm00001d027318	turquoise
Zm00001d027330	green
Zm00001d027334	brown
Zm00001d027335	green
Zm00001d027340	yellow
Zm00001d027342	turquoise
Zm00001d027344	yellow
Zm00001d027346	yellow
Zm00001d027363	black
Zm00001d027367	blue
Zm00001d027371	turquoise
Zm00001d027394	turquoise
Zm00001d027404	brown
Zm00001d027411	green
Zm00001d027412	brown
Zm00001d027421	black
Zm00001d027422	blue
Zm00001d027425	brown
Zm00001d027431	green
Zm00001d027434	red
Zm00001d027442	black
Zm00001d027443	yellow
Zm00001d027444	turquoise
Zm00001d027447	green
Zm00001d027448	green
Zm00001d027451	black
Zm00001d027456	blue
Zm00001d027468	yellow
Zm00001d027483	turquoise
Zm00001d027488	blue
Zm00001d027493	yellow
Zm00001d027500	yellow
Zm00001d027510	red
Zm00001d027512	turquoise
Zm00001d027518	black
Zm00001d027519	red
Zm00001d027520	black
Zm00001d027527	turquoise
Zm00001d027533	blue
Zm00001d027541	green
Zm00001d027542	yellow
Zm00001d027544	yellow
Zm00001d027550	red
Zm00001d027580	turquoise
Zm00001d027581	red
Zm00001d027585	turquoise
Zm00001d027593	red
Zm00001d027595	turquoise
Zm00001d027618	turquoise
Zm00001d027619	red
Zm00001d027633	green
Zm00001d027652	yellow
Zm00001d027703	yellow
Zm00001d027719	turquoise
Zm00001d027721	yellow
Zm00001d027723	turquoise
Zm00001d027726	turquoise
Zm00001d027727	turquoise
Zm00001d027729	blue
Zm00001d027731	blue
Zm00001d027742	grey
Zm00001d027749	blue
Zm00001d027760	turquoise
Zm00001d027763	grey
Zm00001d027766	yellow
Zm00001d027769	yellow
Zm00001d027794	brown
Zm00001d027799	turquoise
Zm00001d027802	red
Zm00001d027809	grey
Zm00001d027813	turquoise
Zm00001d027834	brown
Zm00001d027839	turquoise
Zm00001d027841	blue
Zm00001d027844	turquoise
Zm00001d027854	blue
Zm00001d027861	blue
Zm00001d027871	turquoise
Zm00001d027873	grey
Zm00001d027874	brown
Zm00001d027879	blue
Zm00001d027884	blue
Zm00001d027885	black
Zm00001d027901	red
Zm00001d027929	red
Zm00001d027938	red
Zm00001d027944	yellow
Zm00001d027965	yellow
Zm00001d027967	turquoise
Zm00001d027982	red
Zm00001d027991	brown
Zm00001d027999	blue
Zm00001d028093	brown
Zm00001d028094	blue
Zm00001d028117	turquoise
Zm00001d028119	brown
Zm00001d028122	brown
Zm00001d028140	brown
Zm00001d028151	red
Zm00001d028153	black
Zm00001d028161	turquoise
Zm00001d028164	blue
Zm00001d028171	red
Zm00001d028183	turquoise
Zm00001d028186	blue
Zm00001d028208	brown
Zm00001d028210	turquoise
Zm00001d028221	black
Zm00001d028230	blue
Zm00001d028231	turquoise
Zm00001d028235	turquoise
Zm00001d028240	black
Zm00001d028241	red
Zm00001d028255	brown
Zm00001d028260	blue
Zm00001d028267	red
Zm00001d028282	green
Zm00001d028297	brown
Zm00001d028298	blue
Zm00001d028330	brown
Zm00001d028331	red
Zm00001d028338	yellow
Zm00001d028363	green
Zm00001d028367	blue
Zm00001d028373	yellow
Zm00001d028377	turquoise
Zm00001d028392	turquoise
Zm00001d028406	red
Zm00001d028412	brown
Zm00001d028414	yellow
Zm00001d028423	brown
Zm00001d028424	blue
Zm00001d028426	turquoise
Zm00001d028447	turquoise
Zm00001d028450	red
Zm00001d028456	red
Zm00001d028458	turquoise
Zm00001d028463	turquoise
Zm00001d028465	red
Zm00001d028474	turquoise
Zm00001d028482	turquoise
Zm00001d028485	turquoise
Zm00001d028486	green
Zm00001d028510	red
Zm00001d028538	turquoise
Zm00001d028539	green
Zm00001d028542	black
Zm00001d028562	blue
Zm00001d028566	brown
Zm00001d028572	yellow
Zm00001d028586	yellow
Zm00001d028601	turquoise
Zm00001d028616	turquoise
Zm00001d028622	turquoise
Zm00001d028649	red
Zm00001d028654	yellow
Zm00001d028661	turquoise
Zm00001d028665	turquoise
Zm00001d028670	blue
Zm00001d028671	brown
Zm00001d028672	turquoise
Zm00001d028685	turquoise
Zm00001d028702	blue
Zm00001d028708	red
Zm00001d028709	turquoise
Zm00001d028725	green
Zm00001d028742	blue
Zm00001d028745	blue
Zm00001d028751	green
Zm00001d028756	turquoise
Zm00001d028782	turquoise
Zm00001d028786	turquoise
Zm00001d028793	red
Zm00001d028807	turquoise
Zm00001d028810	turquoise
Zm00001d028813	turquoise
Zm00001d028818	brown
Zm00001d028826	turquoise
Zm00001d028830	green
Zm00001d028866	brown
Zm00001d028895	yellow
Zm00001d028896	turquoise
Zm00001d028907	turquoise
Zm00001d028915	blue
Zm00001d028916	brown
Zm00001d028922	turquoise
Zm00001d028924	blue
Zm00001d028948	yellow
Zm00001d028949	turquoise
Zm00001d028950	blue
Zm00001d028963	turquoise
Zm00001d028971	turquoise
Zm00001d028974	red
Zm00001d028984	red
Zm00001d028998	turquoise
Zm00001d029004	brown
Zm00001d029010	turquoise
Zm00001d029027	yellow
Zm00001d029031	green
Zm00001d029039	black
Zm00001d029040	turquoise
Zm00001d029049	blue
Zm00001d029050	grey
Zm00001d029061	red
Zm00001d029074	black
Zm00001d029075	blue
Zm00001d029084	turquoise
Zm00001d029102	grey
Zm00001d029105	black
Zm00001d029106	turquoise
Zm00001d029121	yellow
Zm00001d029124	turquoise
Zm00001d029126	blue
Zm00001d029141	brown
Zm00001d029150	blue
Zm00001d029173	turquoise
Zm00001d029174	turquoise
Zm00001d029183	blue
Zm00001d029201	black
Zm00001d029215	green
Zm00001d029217	brown
Zm00001d029238	black
Zm00001d029242	blue
Zm00001d029243	turquoise
Zm00001d029249	turquoise
Zm00001d029260	brown
Zm00001d029263	turquoise
Zm00001d029290	red
Zm00001d029324	brown
Zm00001d029325	yellow
Zm00001d029371	green
Zm00001d029391	turquoise
Zm00001d029393	yellow
Zm00001d029397	green
Zm00001d029417	brown
Zm00001d029418	turquoise
Zm00001d029424	grey
Zm00001d029426	brown
Zm00001d029475	black
Zm00001d029478	green
Zm00001d029483	turquoise
Zm00001d029488	red
Zm00001d029489	brown
Zm00001d029495	blue
Zm00001d029499	green
Zm00001d029504	brown
Zm00001d029505	blue
Zm00001d029525	brown
Zm00001d029529	yellow
Zm00001d029539	green
Zm00001d029543	turquoise
Zm00001d029551	blue
Zm00001d029583	red
Zm00001d029590	red
Zm00001d029608	black
Zm00001d029715	brown
Zm00001d029720	red
Zm00001d029722	brown
Zm00001d029723	black
Zm00001d029744	red
Zm00001d029745	blue
Zm00001d029755	turquoise
Zm00001d029756	brown
Zm00001d029768	blue
Zm00001d029777	brown
Zm00001d029839	blue
Zm00001d029848	yellow
Zm00001d029849	green
Zm00001d029853	red
Zm00001d029856	turquoise
Zm00001d029869	brown
Zm00001d029886	red
Zm00001d029913	turquoise
Zm00001d029923	yellow
Zm00001d029932	blue
Zm00001d029965	blue
Zm00001d029968	turquoise
Zm00001d029983	red
Zm00001d029991	turquoise
Zm00001d029996	red
Zm00001d029997	yellow
Zm00001d030040	red
Zm00001d030048	blue
Zm00001d030074	blue
Zm00001d030090	red
Zm00001d030109	black
Zm00001d030146	turquoise
Zm00001d030148	green
Zm00001d030153	yellow
Zm00001d030165	green
Zm00001d030235	red
Zm00001d030282	blue
Zm00001d030303	brown
Zm00001d030305	green
Zm00001d030310	turquoise
Zm00001d030314	green
Zm00001d030316	green
Zm00001d030317	green
Zm00001d030328	turquoise
Zm00001d030346	green
Zm00001d030348	red
Zm00001d030363	green
Zm00001d030496	turquoise
Zm00001d030551	green
Zm00001d030557	blue
Zm00001d030584	turquoise
Zm00001d030614	turquoise
Zm00001d030638	yellow
Zm00001d030678	red
Zm00001d030688	blue
Zm00001d030691	turquoise
Zm00001d030698	turquoise
Zm00001d030701	turquoise
Zm00001d030727	turquoise
Zm00001d030737	brown
Zm00001d030762	blue
Zm00001d030765	red
Zm00001d030786	black
Zm00001d030832	red
Zm00001d030834	turquoise
Zm00001d030851	turquoise
Zm00001d030859	blue
Zm00001d030867	brown
Zm00001d030891	grey
Zm00001d030907	turquoise
Zm00001d030910	turquoise
Zm00001d030945	turquoise
Zm00001d030990	turquoise
Zm00001d030993	green
Zm00001d031005	turquoise
Zm00001d031019	yellow
Zm00001d031061	turquoise
Zm00001d031071	blue
Zm00001d031092	brown
Zm00001d031104	turquoise
Zm00001d031118	turquoise
Zm00001d031127	turquoise
Zm00001d031128	yellow
Zm00001d031163	blue
Zm00001d031168	turquoise
Zm00001d031209	green
Zm00001d031211	turquoise
Zm00001d031231	brown
Zm00001d031253	blue
Zm00001d031254	brown
Zm00001d031275	red
Zm00001d031278	brown
Zm00001d031286	blue
Zm00001d031287	green
Zm00001d031290	blue
Zm00001d031300	blue
Zm00001d031310	yellow
Zm00001d031344	yellow
Zm00001d031421	blue
Zm00001d031429	turquoise
Zm00001d031441	grey
Zm00001d031443	brown
Zm00001d031447	green
Zm00001d031473	brown
Zm00001d031484	blue
Zm00001d031494	blue
Zm00001d031496	blue
Zm00001d031514	blue
Zm00001d031518	brown
Zm00001d031526	blue
Zm00001d031539	blue
Zm00001d031543	turquoise
Zm00001d031560	turquoise
Zm00001d031561	turquoise
Zm00001d031611	turquoise
Zm00001d031636	brown
Zm00001d031640	turquoise
Zm00001d031647	turquoise
Zm00001d031651	turquoise
Zm00001d031653	blue
Zm00001d031657	turquoise
Zm00001d031659	turquoise
Zm00001d031662	red
Zm00001d031666	red
Zm00001d031667	brown
Zm00001d031674	turquoise
Zm00001d031678	turquoise
Zm00001d031696	turquoise
Zm00001d031701	turquoise
Zm00001d031703	turquoise
Zm00001d031725	brown
Zm00001d031726	red
Zm00001d031727	blue
Zm00001d031729	blue
Zm00001d031730	green
Zm00001d031732	red
Zm00001d031738	blue
Zm00001d031749	blue
Zm00001d031799	turquoise
Zm00001d031806	turquoise
Zm00001d031807	brown
Zm00001d031809	turquoise
Zm00001d031832	brown
Zm00001d031837	turquoise
Zm00001d031850	blue
Zm00001d031851	brown
Zm00001d031852	turquoise
Zm00001d031880	brown
Zm00001d031899	blue
Zm00001d031927	brown
Zm00001d031929	turquoise
Zm00001d031934	red
Zm00001d031939	turquoise
Zm00001d031951	blue
Zm00001d031969	yellow
Zm00001d031975	yellow
Zm00001d031997	blue
Zm00001d032024	blue
Zm00001d032035	blue
Zm00001d032045	turquoise
Zm00001d032046	blue
Zm00001d032055	yellow
Zm00001d032070	turquoise
Zm00001d032090	brown
Zm00001d032115	brown
Zm00001d032127	blue
Zm00001d032131	turquoise
Zm00001d032132	turquoise
Zm00001d032142	turquoise
Zm00001d032152	red
Zm00001d032155	turquoise
Zm00001d032156	black
Zm00001d032163	turquoise
Zm00001d032175	blue
Zm00001d032181	turquoise
Zm00001d032197	blue
Zm00001d032215	blue
Zm00001d032222	blue
Zm00001d032229	brown
Zm00001d032280	turquoise
Zm00001d032292	red
Zm00001d032295	grey
Zm00001d032306	green
Zm00001d032318	blue
Zm00001d032319	brown
Zm00001d032331	blue
Zm00001d032332	blue
Zm00001d032337	yellow
Zm00001d032346	green
Zm00001d032357	grey
Zm00001d032370	turquoise
Zm00001d032380	blue
Zm00001d032383	blue
Zm00001d032399	yellow
Zm00001d032420	black
Zm00001d032423	grey
Zm00001d032443	green
Zm00001d032481	grey
Zm00001d032517	turquoise
Zm00001d032532	blue
Zm00001d032543	turquoise
Zm00001d032552	turquoise
Zm00001d032560	brown
Zm00001d032562	brown
Zm00001d032576	black
Zm00001d032598	turquoise
Zm00001d032601	turquoise
Zm00001d032603	yellow
Zm00001d032615	yellow
Zm00001d032632	turquoise
Zm00001d032661	turquoise
Zm00001d032668	turquoise
Zm00001d032672	brown
Zm00001d032686	red
Zm00001d032688	yellow
Zm00001d032695	yellow
Zm00001d032740	red
Zm00001d032748	turquoise
Zm00001d032760	turquoise
Zm00001d032776	green
Zm00001d032789	turquoise
Zm00001d032808	turquoise
Zm00001d032896	black
Zm00001d032897	brown
Zm00001d032900	turquoise
Zm00001d032945	turquoise
Zm00001d032955	blue
Zm00001d033002	red
Zm00001d033024	blue
Zm00001d033038	blue
Zm00001d033039	turquoise
Zm00001d033061	blue
Zm00001d033090	green
Zm00001d033110	green
Zm00001d033128	turquoise
Zm00001d033130	turquoise
Zm00001d033132	blue
Zm00001d033136	blue
Zm00001d033147	turquoise
Zm00001d033148	turquoise
Zm00001d033149	turquoise
Zm00001d033150	blue
Zm00001d033167	red
Zm00001d033171	red
Zm00001d033180	green
Zm00001d033181	yellow
Zm00001d033186	turquoise
Zm00001d033259	turquoise
Zm00001d033278	green
Zm00001d033280	turquoise
Zm00001d033301	turquoise
Zm00001d033307	brown
Zm00001d033310	brown
Zm00001d033312	turquoise
Zm00001d033316	blue
Zm00001d033317	yellow
Zm00001d033324	blue
Zm00001d033338	blue
Zm00001d033365	turquoise
Zm00001d033369	turquoise
Zm00001d033383	blue
Zm00001d033396	turquoise
Zm00001d033402	red
Zm00001d033420	turquoise
Zm00001d033421	turquoise
Zm00001d033469	black
Zm00001d033473	black
Zm00001d033478	green
Zm00001d033483	blue
Zm00001d033529	blue
Zm00001d033535	turquoise
Zm00001d033537	yellow
Zm00001d033543	blue
Zm00001d033553	turquoise
Zm00001d033558	brown
Zm00001d033589	turquoise
Zm00001d033591	black
Zm00001d033594	blue
Zm00001d033602	brown
Zm00001d033605	turquoise
Zm00001d033624	turquoise
Zm00001d033637	black
Zm00001d033640	turquoise
Zm00001d033657	brown
Zm00001d033666	blue
Zm00001d033717	blue
Zm00001d033727	turquoise
Zm00001d033746	grey
Zm00001d033747	blue
Zm00001d033749	turquoise
Zm00001d033775	brown
Zm00001d033777	green
Zm00001d033793	yellow
Zm00001d033805	green
Zm00001d033822	turquoise
Zm00001d033826	brown
Zm00001d033827	turquoise
Zm00001d033846	blue
Zm00001d033849	turquoise
Zm00001d033855	red
Zm00001d033863	turquoise
Zm00001d033873	blue
Zm00001d033893	blue
Zm00001d033905	turquoise
Zm00001d033913	turquoise
Zm00001d033917	green
Zm00001d033922	blue
Zm00001d033924	blue
Zm00001d033948	brown
Zm00001d033981	red
Zm00001d034007	blue
Zm00001d034017	turquoise
Zm00001d034020	black
Zm00001d034035	blue
Zm00001d034048	turquoise
Zm00001d034049	green
Zm00001d034059	turquoise
Zm00001d034072	green
Zm00001d034076	turquoise
Zm00001d034112	turquoise
Zm00001d034160	brown
Zm00001d034171	brown
Zm00001d034175	blue
Zm00001d034179	blue
Zm00001d034187	brown
Zm00001d034192	black
Zm00001d034217	red
Zm00001d034223	turquoise
Zm00001d034240	brown
Zm00001d034250	green
Zm00001d034251	turquoise
Zm00001d034278	turquoise
Zm00001d034283	blue
Zm00001d034313	turquoise
Zm00001d034343	turquoise
Zm00001d034345	turquoise
Zm00001d034356	red
Zm00001d034359	green
Zm00001d034365	red
Zm00001d034366	turquoise
Zm00001d034387	red
Zm00001d034407	turquoise
Zm00001d034409	turquoise
Zm00001d034414	green
Zm00001d034422	turquoise
Zm00001d034433	turquoise
Zm00001d034434	brown
Zm00001d034440	turquoise
Zm00001d034443	blue
Zm00001d034463	brown
Zm00001d034486	black
Zm00001d034509	turquoise
Zm00001d034521	blue
Zm00001d034527	brown
Zm00001d034528	yellow
Zm00001d034538	blue
Zm00001d034543	blue
Zm00001d034550	turquoise
Zm00001d034561	black
Zm00001d034564	blue
Zm00001d034569	red
Zm00001d034577	turquoise
Zm00001d034586	blue
Zm00001d034601	red
Zm00001d034609	turquoise
Zm00001d034616	brown
Zm00001d034618	turquoise
Zm00001d034624	brown
Zm00001d034665	black
Zm00001d034669	turquoise
Zm00001d034671	red
Zm00001d034673	blue
Zm00001d034677	turquoise
Zm00001d034680	turquoise
Zm00001d034688	turquoise
Zm00001d034698	turquoise
Zm00001d034699	black
Zm00001d034705	blue
Zm00001d034715	black
Zm00001d034721	black
Zm00001d034722	turquoise
Zm00001d034724	black
Zm00001d034727	brown
Zm00001d034729	brown
Zm00001d034733	yellow
Zm00001d034745	red
Zm00001d034760	turquoise
Zm00001d034772	brown
Zm00001d034773	yellow
Zm00001d034776	turquoise
Zm00001d034790	turquoise
Zm00001d034793	turquoise
Zm00001d034795	turquoise
Zm00001d034807	yellow
Zm00001d034808	black
Zm00001d034810	brown
Zm00001d034828	blue
Zm00001d034834	turquoise
Zm00001d034836	green
Zm00001d034853	yellow
Zm00001d034855	turquoise
Zm00001d034856	turquoise
Zm00001d034865	black
Zm00001d034876	turquoise
Zm00001d034890	blue
Zm00001d034892	black
Zm00001d034897	blue
Zm00001d034898	brown
Zm00001d034900	blue
Zm00001d034919	yellow
Zm00001d034932	black
Zm00001d023223	red
Zm00001d023225	green
Zm00001d023241	blue
Zm00001d023242	blue
Zm00001d023264	turquoise
Zm00001d023277	red
Zm00001d023282	red
Zm00001d023283	turquoise
Zm00001d023292	black
Zm00001d023293	turquoise
Zm00001d023311	green
Zm00001d023313	turquoise
Zm00001d023340	black
Zm00001d023343	red
Zm00001d023376	blue
Zm00001d023379	black
Zm00001d023385	brown
Zm00001d023395	turquoise
Zm00001d023427	blue
Zm00001d023429	turquoise
Zm00001d023431	black
Zm00001d023440	turquoise
Zm00001d023455	brown
Zm00001d023456	turquoise
Zm00001d023507	grey
Zm00001d023529	blue
Zm00001d023534	blue
Zm00001d023536	black
Zm00001d023542	yellow
Zm00001d023544	turquoise
Zm00001d023559	blue
Zm00001d023565	turquoise
Zm00001d023566	brown
Zm00001d023578	turquoise
Zm00001d023582	turquoise
Zm00001d023652	turquoise
Zm00001d023658	red
Zm00001d023671	turquoise
Zm00001d023692	turquoise
Zm00001d023698	black
Zm00001d023699	blue
Zm00001d023707	blue
Zm00001d023713	blue
Zm00001d023734	turquoise
Zm00001d023757	blue
Zm00001d023760	turquoise
Zm00001d023792	blue
Zm00001d023801	turquoise
Zm00001d023802	black
Zm00001d023825	red
Zm00001d023833	yellow
Zm00001d023863	yellow
Zm00001d023865	turquoise
Zm00001d023868	brown
Zm00001d023869	blue
Zm00001d023887	yellow
Zm00001d023888	brown
Zm00001d023899	green
Zm00001d023901	turquoise
Zm00001d023929	blue
Zm00001d023939	blue
Zm00001d023957	turquoise
Zm00001d023984	red
Zm00001d023994	yellow
Zm00001d024000	turquoise
Zm00001d024027	black
Zm00001d024030	brown
Zm00001d024037	blue
Zm00001d024047	green
Zm00001d024048	turquoise
Zm00001d024105	green
Zm00001d024128	turquoise
Zm00001d024148	blue
Zm00001d024203	turquoise
Zm00001d024241	black
Zm00001d024274	turquoise
Zm00001d024281	yellow
Zm00001d024300	green
Zm00001d024373	turquoise
Zm00001d024376	turquoise
Zm00001d024386	green
Zm00001d024442	brown
Zm00001d024464	turquoise
Zm00001d024511	turquoise
Zm00001d024518	turquoise
Zm00001d024519	blue
Zm00001d024522	yellow
Zm00001d024531	green
Zm00001d024539	yellow
Zm00001d024571	turquoise
Zm00001d024612	brown
Zm00001d024624	turquoise
Zm00001d024633	yellow
Zm00001d024674	yellow
Zm00001d024675	turquoise
Zm00001d024678	brown
Zm00001d024702	grey
Zm00001d024713	brown
Zm00001d024723	green
Zm00001d024734	red
Zm00001d024757	turquoise
Zm00001d024763	red
Zm00001d024767	red
Zm00001d024784	green
Zm00001d024804	blue
Zm00001d024830	yellow
Zm00001d024839	red
Zm00001d024885	turquoise
Zm00001d024886	turquoise
Zm00001d024913	brown
Zm00001d024926	green
Zm00001d024936	turquoise
Zm00001d024938	turquoise
Zm00001d024966	yellow
Zm00001d025005	turquoise
Zm00001d025015	yellow
Zm00001d025025	red
Zm00001d025047	green
Zm00001d025060	turquoise
Zm00001d025062	turquoise
Zm00001d025082	green
Zm00001d025132	turquoise
Zm00001d025153	brown
Zm00001d025160	turquoise
Zm00001d025166	red
Zm00001d025201	yellow
Zm00001d025203	yellow
Zm00001d025234	turquoise
Zm00001d025239	turquoise
Zm00001d025247	yellow
Zm00001d025249	yellow
Zm00001d025319	turquoise
Zm00001d025340	blue
Zm00001d025352	yellow
Zm00001d025401	blue
Zm00001d025406	turquoise
Zm00001d025412	green
Zm00001d025413	turquoise
Zm00001d025431	brown
Zm00001d025435	yellow
Zm00001d025453	yellow
Zm00001d025507	yellow
Zm00001d025509	blue
Zm00001d025522	turquoise
Zm00001d025542	blue
Zm00001d025544	blue
Zm00001d025545	blue
Zm00001d025564	green
Zm00001d025580	brown
Zm00001d025586	brown
Zm00001d025590	turquoise
Zm00001d025612	red
Zm00001d025616	black
Zm00001d025619	turquoise
Zm00001d025623	green
Zm00001d025644	blue
Zm00001d025652	black
Zm00001d025663	turquoise
Zm00001d025745	turquoise
Zm00001d025752	red
Zm00001d025767	turquoise
Zm00001d025770	blue
Zm00001d025772	yellow
Zm00001d025784	turquoise
Zm00001d025848	blue
Zm00001d025857	turquoise
Zm00001d025862	brown
Zm00001d025866	turquoise
Zm00001d025896	brown
Zm00001d025900	yellow
Zm00001d025901	green
Zm00001d025913	turquoise
Zm00001d025914	brown
Zm00001d025931	brown
Zm00001d025932	green
Zm00001d025948	blue
Zm00001d025958	turquoise
Zm00001d025974	blue
Zm00001d025980	blue
Zm00001d025992	yellow
Zm00001d025993	green
Zm00001d026015	turquoise
Zm00001d026022	turquoise
Zm00001d026029	green
Zm00001d026061	turquoise
Zm00001d026097	green
Zm00001d026119	yellow
Zm00001d026137	blue
Zm00001d026156	blue
Zm00001d026173	brown
Zm00001d026187	turquoise
Zm00001d026195	turquoise
Zm00001d026199	turquoise
Zm00001d026222	turquoise
Zm00001d026243	black
Zm00001d026244	black
Zm00001d026252	turquoise
Zm00001d026254	turquoise
Zm00001d026259	turquoise
Zm00001d026282	blue
Zm00001d026286	turquoise
Zm00001d026288	brown
Zm00001d026291	turquoise
Zm00001d026295	brown
Zm00001d026307	turquoise
Zm00001d026308	turquoise
Zm00001d026311	brown
Zm00001d026313	brown
Zm00001d026333	brown
Zm00001d026343	turquoise
Zm00001d026386	brown
Zm00001d026398	red
Zm00001d026401	turquoise
Zm00001d026405	blue
Zm00001d026415	yellow
Zm00001d026437	blue
Zm00001d026452	brown
Zm00001d026457	brown
Zm00001d026472	turquoise
Zm00001d026476	turquoise
Zm00001d026501	blue
Zm00001d026511	brown
Zm00001d026530	yellow
Zm00001d026543	grey
Zm00001d026548	green
Zm00001d026555	black
Zm00001d026578	turquoise
Zm00001d026584	red
Zm00001d026588	turquoise
Zm00001d026589	turquoise
Zm00001d026594	red
Zm00001d026599	blue
Zm00001d026603	blue
Zm00001d026608	blue
Zm00001d026609	turquoise
Zm00001d026610	turquoise
Zm00001d026632	grey
Zm00001d026635	red
Zm00001d026651	turquoise
Zm00001d026652	blue
Zm00001d026653	green
Zm00001d026668	brown
Zm00001d026671	turquoise
Zm00001d026675	turquoise
Zm00001d026685	turquoise
Zm00001d026698	brown
Zm00001d026712	turquoise
Zm00001d001767	turquoise
Zm00001d001771	yellow
Zm00001d001774	grey
Zm00001d001776	turquoise
Zm00001d001781	blue
Zm00001d001787	turquoise
Zm00001d001812	black
Zm00001d001820	yellow
Zm00001d001843	blue
Zm00001d001844	blue
Zm00001d001848	red
Zm00001d001852	green
Zm00001d001857	blue
Zm00001d001880	turquoise
Zm00001d001899	turquoise
Zm00001d001903	yellow
Zm00001d001928	brown
Zm00001d001939	blue
Zm00001d001951	turquoise
Zm00001d001959	blue
Zm00001d001964	brown
Zm00001d001978	brown
Zm00001d001999	blue
Zm00001d002000	blue
Zm00001d002001	black
Zm00001d002028	yellow
Zm00001d002034	turquoise
Zm00001d002038	turquoise
Zm00001d002051	turquoise
Zm00001d002063	blue
Zm00001d002069	turquoise
Zm00001d002071	turquoise
Zm00001d002075	red
Zm00001d002104	black
Zm00001d002113	brown
Zm00001d002126	yellow
Zm00001d002129	blue
Zm00001d002130	blue
Zm00001d002137	turquoise
Zm00001d002143	red
Zm00001d002144	turquoise
Zm00001d002158	green
Zm00001d002159	blue
Zm00001d002160	turquoise
Zm00001d002163	blue
Zm00001d002164	brown
Zm00001d002169	turquoise
Zm00001d002175	red
Zm00001d002253	turquoise
Zm00001d002258	yellow
Zm00001d002261	turquoise
Zm00001d002263	brown
Zm00001d002267	grey
Zm00001d002283	green
Zm00001d002296	turquoise
Zm00001d002302	brown
Zm00001d002316	green
Zm00001d002323	turquoise
Zm00001d002325	green
Zm00001d002330	turquoise
Zm00001d002339	turquoise
Zm00001d002347	blue
Zm00001d002349	brown
Zm00001d002358	black
Zm00001d002362	black
Zm00001d002377	yellow
Zm00001d002384	blue
Zm00001d002395	turquoise
Zm00001d002396	green
Zm00001d002402	red
Zm00001d002405	red
Zm00001d002410	grey
Zm00001d002426	blue
Zm00001d002429	turquoise
Zm00001d002450	turquoise
Zm00001d002451	blue
Zm00001d002462	brown
Zm00001d002490	blue
Zm00001d002500	yellow
Zm00001d002501	blue
Zm00001d002503	red
Zm00001d002520	red
Zm00001d002521	green
Zm00001d002543	turquoise
Zm00001d002546	turquoise
Zm00001d002593	yellow
Zm00001d002597	turquoise
Zm00001d002599	turquoise
Zm00001d002601	turquoise
Zm00001d002607	brown
Zm00001d002614	green
Zm00001d002650	turquoise
Zm00001d002668	green
Zm00001d002678	brown
Zm00001d002721	green
Zm00001d002726	turquoise
Zm00001d002734	turquoise
Zm00001d002748	red
Zm00001d002762	red
Zm00001d002772	green
Zm00001d002789	black
Zm00001d002801	green
Zm00001d002811	turquoise
Zm00001d002815	blue
Zm00001d002822	blue
Zm00001d002833	turquoise
Zm00001d002842	green
Zm00001d002873	black
Zm00001d002875	brown
Zm00001d002876	turquoise
Zm00001d002880	yellow
Zm00001d002905	green
Zm00001d002939	turquoise
Zm00001d002951	blue
Zm00001d002953	yellow
Zm00001d002969	turquoise
Zm00001d002971	blue
Zm00001d002993	black
Zm00001d003012	green
Zm00001d003014	turquoise
Zm00001d003016	blue
Zm00001d003039	green
Zm00001d003040	turquoise
Zm00001d003044	red
Zm00001d003068	brown
Zm00001d003083	yellow
Zm00001d003089	green
Zm00001d003108	turquoise
Zm00001d003127	turquoise
Zm00001d003129	red
Zm00001d003157	brown
Zm00001d003161	turquoise
Zm00001d003162	blue
Zm00001d003164	turquoise
Zm00001d003242	turquoise
Zm00001d003250	blue
Zm00001d003251	yellow
Zm00001d003252	turquoise
Zm00001d003267	brown
Zm00001d003276	red
Zm00001d003306	blue
Zm00001d003308	turquoise
Zm00001d003310	yellow
Zm00001d003311	turquoise
Zm00001d003322	turquoise
Zm00001d003345	turquoise
Zm00001d003368	turquoise
Zm00001d003373	blue
Zm00001d003380	turquoise
Zm00001d003381	yellow
Zm00001d003395	grey
Zm00001d003398	blue
Zm00001d003427	turquoise
Zm00001d003429	blue
Zm00001d003430	black
Zm00001d003445	brown
Zm00001d003457	red
Zm00001d003459	blue
Zm00001d003500	turquoise
Zm00001d003504	red
Zm00001d003512	blue
Zm00001d003533	red
Zm00001d003534	yellow
Zm00001d003559	blue
Zm00001d003584	red
Zm00001d003598	turquoise
Zm00001d003612	yellow
Zm00001d003613	yellow
Zm00001d003618	yellow
Zm00001d003643	turquoise
Zm00001d003648	turquoise
Zm00001d003663	yellow
Zm00001d003671	turquoise
Zm00001d003672	turquoise
Zm00001d003680	turquoise
Zm00001d003683	turquoise
Zm00001d003712	blue
Zm00001d003715	blue
Zm00001d003725	turquoise
Zm00001d003730	turquoise
Zm00001d003751	green
Zm00001d003756	blue
Zm00001d003757	turquoise
Zm00001d003760	brown
Zm00001d003767	blue
Zm00001d003781	red
Zm00001d003797	yellow
Zm00001d003840	brown
Zm00001d003848	blue
Zm00001d003896	turquoise
Zm00001d003913	black
Zm00001d003941	green
Zm00001d003949	red
Zm00001d003975	blue
Zm00001d004009	turquoise
Zm00001d004048	blue
Zm00001d004051	turquoise
Zm00001d004052	turquoise
Zm00001d004086	turquoise
Zm00001d004090	turquoise
Zm00001d004143	yellow
Zm00001d004208	green
Zm00001d004242	green
Zm00001d004248	red
Zm00001d004354	blue
Zm00001d004392	blue
Zm00001d004407	brown
Zm00001d004410	turquoise
Zm00001d004452	blue
Zm00001d004465	turquoise
Zm00001d004473	yellow
Zm00001d004478	blue
Zm00001d004480	blue
Zm00001d004481	brown
Zm00001d004506	yellow
Zm00001d004513	blue
Zm00001d004523	green
Zm00001d004559	red
Zm00001d004626	red
Zm00001d004672	blue
Zm00001d004689	blue
Zm00001d004758	green
Zm00001d004837	turquoise
Zm00001d004839	turquoise
Zm00001d004841	turquoise
Zm00001d004843	yellow
Zm00001d004881	turquoise
Zm00001d004894	blue
Zm00001d004927	turquoise
Zm00001d004931	turquoise
Zm00001d004972	red
Zm00001d004978	blue
Zm00001d004997	yellow
Zm00001d005006	blue
Zm00001d005023	turquoise
Zm00001d005030	blue
Zm00001d005039	red
Zm00001d005051	blue
Zm00001d005072	brown
Zm00001d005089	turquoise
Zm00001d005094	black
Zm00001d005099	blue
Zm00001d005146	brown
Zm00001d005159	turquoise
Zm00001d005178	yellow
Zm00001d005200	turquoise
Zm00001d005203	yellow
Zm00001d005228	turquoise
Zm00001d005250	green
Zm00001d005252	brown
Zm00001d005253	yellow
Zm00001d005276	turquoise
Zm00001d005300	turquoise
Zm00001d005317	red
Zm00001d005334	turquoise
Zm00001d005346	blue
Zm00001d005403	turquoise
Zm00001d005421	green
Zm00001d005446	blue
Zm00001d005451	brown
Zm00001d005454	turquoise
Zm00001d005456	red
Zm00001d005460	yellow
Zm00001d005485	turquoise
Zm00001d005498	red
Zm00001d005513	turquoise
Zm00001d005520	black
Zm00001d005546	turquoise
Zm00001d005558	turquoise
Zm00001d005579	red
Zm00001d005583	yellow
Zm00001d005614	turquoise
Zm00001d005642	turquoise
Zm00001d005649	turquoise
Zm00001d005657	blue
Zm00001d005661	brown
Zm00001d005672	brown
Zm00001d005693	blue
Zm00001d005694	yellow
Zm00001d005699	green
Zm00001d005736	turquoise
Zm00001d005740	turquoise
Zm00001d005757	turquoise
Zm00001d005775	green
Zm00001d005779	brown
Zm00001d005789	turquoise
Zm00001d005791	turquoise
Zm00001d005812	yellow
Zm00001d005814	blue
Zm00001d005826	red
Zm00001d005867	blue
Zm00001d005884	red
Zm00001d005895	blue
Zm00001d005898	green
Zm00001d005905	turquoise
Zm00001d005917	green
Zm00001d005926	turquoise
Zm00001d005928	turquoise
Zm00001d005944	red
Zm00001d005945	brown
Zm00001d005950	blue
Zm00001d005951	blue
Zm00001d005996	blue
Zm00001d006002	blue
Zm00001d006008	turquoise
Zm00001d006010	turquoise
Zm00001d006016	red
Zm00001d006029	brown
Zm00001d006036	turquoise
Zm00001d006057	blue
Zm00001d006059	red
Zm00001d006064	turquoise
Zm00001d006098	red
Zm00001d006100	turquoise
Zm00001d006103	turquoise
Zm00001d006106	brown
Zm00001d006110	turquoise
Zm00001d006119	yellow
Zm00001d006132	turquoise
Zm00001d006180	green
Zm00001d006182	yellow
Zm00001d006185	yellow
Zm00001d006198	blue
Zm00001d006210	brown
Zm00001d006213	turquoise
Zm00001d006232	green
Zm00001d006235	turquoise
Zm00001d006236	green
Zm00001d006255	turquoise
Zm00001d006287	turquoise
Zm00001d006293	red
Zm00001d006335	brown
Zm00001d006336	yellow
Zm00001d006343	green
Zm00001d006358	turquoise
Zm00001d006360	red
Zm00001d006361	turquoise
Zm00001d006388	turquoise
Zm00001d006397	red
Zm00001d006402	blue
Zm00001d006410	turquoise
Zm00001d006421	yellow
Zm00001d006439	yellow
Zm00001d006446	red
Zm00001d006466	blue
Zm00001d006467	blue
Zm00001d006489	red
Zm00001d006510	turquoise
Zm00001d006520	blue
Zm00001d006540	blue
Zm00001d006547	turquoise
Zm00001d006553	brown
Zm00001d006555	turquoise
Zm00001d006561	grey
Zm00001d006570	yellow
Zm00001d006581	brown
Zm00001d006587	blue
Zm00001d006588	blue
Zm00001d006608	brown
Zm00001d006610	blue
Zm00001d006612	green
Zm00001d006619	turquoise
Zm00001d006620	yellow
Zm00001d006623	yellow
Zm00001d006624	blue
Zm00001d006626	grey
Zm00001d006630	yellow
Zm00001d006647	brown
Zm00001d006650	green
Zm00001d006657	blue
Zm00001d006663	blue
Zm00001d006667	yellow
Zm00001d006678	black
Zm00001d006688	red
Zm00001d006704	green
Zm00001d006711	blue
Zm00001d006714	turquoise
Zm00001d006738	black
Zm00001d006750	brown
Zm00001d006756	brown
Zm00001d006757	brown
Zm00001d006760	turquoise
Zm00001d006788	turquoise
Zm00001d006822	turquoise
Zm00001d006835	brown
Zm00001d006837	brown
Zm00001d006871	turquoise
Zm00001d006872	turquoise
Zm00001d006874	turquoise
Zm00001d006875	green
Zm00001d006882	blue
Zm00001d006894	turquoise
Zm00001d006896	red
Zm00001d006899	turquoise
Zm00001d006900	blue
Zm00001d007012	black
Zm00001d007031	turquoise
Zm00001d007059	yellow
Zm00001d007073	blue
Zm00001d007079	grey
Zm00001d007092	black
Zm00001d007107	green
Zm00001d007117	black
Zm00001d007124	blue
Zm00001d007154	turquoise
Zm00001d007173	brown
Zm00001d007179	turquoise
Zm00001d007192	turquoise
Zm00001d007200	turquoise
Zm00001d007228	blue
Zm00001d007233	turquoise
Zm00001d007240	turquoise
Zm00001d007267	blue
Zm00001d007274	blue
Zm00001d007307	green
Zm00001d007316	yellow
Zm00001d007366	blue
Zm00001d007382	turquoise
Zm00001d007390	red
Zm00001d007394	red
Zm00001d007433	green
Zm00001d007467	turquoise
Zm00001d007489	turquoise
Zm00001d007491	green
Zm00001d007503	turquoise
Zm00001d007514	turquoise
Zm00001d007530	brown
Zm00001d007573	black
Zm00001d007581	blue
Zm00001d007603	green
Zm00001d007633	yellow
Zm00001d007754	turquoise
Zm00001d007774	blue
Zm00001d007810	turquoise
Zm00001d007815	turquoise
Zm00001d007819	turquoise
Zm00001d007824	turquoise
Zm00001d007827	red
Zm00001d007835	turquoise
Zm00001d007838	black
Zm00001d007857	blue
Zm00001d007865	red
Zm00001d007932	green
Zm00001d007936	blue
Zm00001d007937	blue
Zm00001d007962	turquoise
Zm00001d007966	turquoise
Zm00001d007978	turquoise
Zm00001d039258	blue
Zm00001d039262	turquoise
Zm00001d039263	yellow
Zm00001d039270	red
Zm00001d039273	yellow
Zm00001d039283	red
Zm00001d039293	green
Zm00001d039299	turquoise
Zm00001d039305	turquoise
Zm00001d039311	red
Zm00001d039312	red
Zm00001d039348	turquoise
Zm00001d039364	green
Zm00001d039366	blue
Zm00001d039372	turquoise
Zm00001d039379	yellow
Zm00001d039387	blue
Zm00001d039395	turquoise
Zm00001d039409	brown
Zm00001d039414	green
Zm00001d039417	brown
Zm00001d039421	brown
Zm00001d039422	green
Zm00001d039434	turquoise
Zm00001d039437	red
Zm00001d039439	turquoise
Zm00001d039448	black
Zm00001d039456	blue
Zm00001d039495	turquoise
Zm00001d039514	blue
Zm00001d039524	turquoise
Zm00001d039542	red
Zm00001d039566	yellow
Zm00001d039598	black
Zm00001d039607	red
Zm00001d039647	blue
Zm00001d039663	turquoise
Zm00001d039670	yellow
Zm00001d039684	brown
Zm00001d039687	blue
Zm00001d039710	green
Zm00001d039715	blue
Zm00001d039718	turquoise
Zm00001d039726	green
Zm00001d039733	turquoise
Zm00001d039745	blue
Zm00001d039769	green
Zm00001d039780	turquoise
Zm00001d039790	turquoise
Zm00001d039821	turquoise
Zm00001d039826	grey
Zm00001d039840	turquoise
Zm00001d039842	yellow
Zm00001d039852	black
Zm00001d039859	green
Zm00001d039883	turquoise
Zm00001d039900	turquoise
Zm00001d039908	turquoise
Zm00001d039910	brown
Zm00001d039936	blue
Zm00001d039966	yellow
Zm00001d039987	black
Zm00001d039994	yellow
Zm00001d039997	yellow
Zm00001d040008	red
Zm00001d040011	brown
Zm00001d040027	turquoise
Zm00001d040034	red
Zm00001d040040	brown
Zm00001d040050	yellow
Zm00001d040056	blue
Zm00001d040109	turquoise
Zm00001d040118	red
Zm00001d040148	turquoise
Zm00001d040154	red
Zm00001d040171	green
Zm00001d040173	turquoise
Zm00001d040183	green
Zm00001d040204	turquoise
Zm00001d040210	green
Zm00001d040212	red
Zm00001d040215	blue
Zm00001d040220	turquoise
Zm00001d040242	blue
Zm00001d040257	turquoise
Zm00001d040260	turquoise
Zm00001d040264	blue
Zm00001d040276	turquoise
Zm00001d040279	red
Zm00001d040281	yellow
Zm00001d040292	grey
Zm00001d040293	turquoise
Zm00001d040297	green
Zm00001d040309	turquoise
Zm00001d040322	yellow
Zm00001d040340	turquoise
Zm00001d040341	turquoise
Zm00001d040389	yellow
Zm00001d040399	turquoise
Zm00001d040409	turquoise
Zm00001d040416	turquoise
Zm00001d040435	turquoise
Zm00001d040438	turquoise
Zm00001d040445	red
Zm00001d040463	blue
Zm00001d040467	black
Zm00001d040504	red
Zm00001d040527	green
Zm00001d040544	red
Zm00001d040561	yellow
Zm00001d040563	brown
Zm00001d040567	blue
Zm00001d040588	turquoise
Zm00001d040617	turquoise
Zm00001d040621	turquoise
Zm00001d040650	yellow
Zm00001d040656	green
Zm00001d040678	turquoise
Zm00001d040681	turquoise
Zm00001d040686	blue
Zm00001d040693	brown
Zm00001d040725	red
Zm00001d040730	green
Zm00001d040731	turquoise
Zm00001d040741	black
Zm00001d040766	yellow
Zm00001d040780	brown
Zm00001d040783	red
Zm00001d040784	green
Zm00001d040803	green
Zm00001d040807	blue
Zm00001d040842	blue
Zm00001d040855	blue
Zm00001d040905	black
Zm00001d040981	black
Zm00001d041065	turquoise
Zm00001d041119	yellow
Zm00001d041204	green
Zm00001d041214	blue
Zm00001d041229	blue
Zm00001d041236	red
Zm00001d041246	turquoise
Zm00001d041308	blue
Zm00001d041330	turquoise
Zm00001d041387	brown
Zm00001d041389	brown
Zm00001d041397	blue
Zm00001d041403	brown
Zm00001d041455	yellow
Zm00001d041480	turquoise
Zm00001d041484	red
Zm00001d041495	turquoise
Zm00001d041514	turquoise
Zm00001d041568	turquoise
Zm00001d041576	red
Zm00001d041578	red
Zm00001d041595	yellow
Zm00001d041606	turquoise
Zm00001d041649	brown
Zm00001d041672	turquoise
Zm00001d041682	turquoise
Zm00001d041701	yellow
Zm00001d041707	turquoise
Zm00001d041711	turquoise
Zm00001d041712	green
Zm00001d041719	turquoise
Zm00001d041725	green
Zm00001d041727	turquoise
Zm00001d041750	turquoise
Zm00001d041760	turquoise
Zm00001d041776	green
Zm00001d041777	green
Zm00001d041801	turquoise
Zm00001d041804	blue
Zm00001d041809	turquoise
Zm00001d041819	blue
Zm00001d041824	blue
Zm00001d041850	yellow
Zm00001d041877	brown
Zm00001d041882	yellow
Zm00001d041917	turquoise
Zm00001d041923	brown
Zm00001d041945	blue
Zm00001d041954	black
Zm00001d041968	turquoise
Zm00001d041979	yellow
Zm00001d041988	turquoise
Zm00001d041990	green
Zm00001d042007	yellow
Zm00001d042017	black
Zm00001d042023	turquoise
Zm00001d042025	turquoise
Zm00001d042026	blue
Zm00001d042028	brown
Zm00001d042030	turquoise
Zm00001d042035	turquoise
Zm00001d042044	black
Zm00001d042049	blue
Zm00001d042111	turquoise
Zm00001d042122	green
Zm00001d042144	black
Zm00001d042178	blue
Zm00001d042184	turquoise
Zm00001d042192	red
Zm00001d042214	red
Zm00001d042216	yellow
Zm00001d042241	blue
Zm00001d042257	blue
Zm00001d042266	turquoise
Zm00001d042268	turquoise
Zm00001d042274	blue
Zm00001d042276	red
Zm00001d042289	blue
Zm00001d042302	turquoise
Zm00001d042307	yellow
Zm00001d042308	turquoise
Zm00001d042312	brown
Zm00001d042313	brown
Zm00001d042319	brown
Zm00001d042325	turquoise
Zm00001d042328	red
Zm00001d042344	blue
Zm00001d042346	blue
Zm00001d042357	turquoise
Zm00001d042359	red
Zm00001d042395	turquoise
Zm00001d042420	blue
Zm00001d042436	turquoise
Zm00001d042453	yellow
Zm00001d042454	black
Zm00001d042494	blue
Zm00001d042506	green
Zm00001d042508	turquoise
Zm00001d042525	turquoise
Zm00001d042526	blue
Zm00001d042528	turquoise
Zm00001d042530	blue
Zm00001d042536	turquoise
Zm00001d042540	yellow
Zm00001d042541	yellow
Zm00001d042560	brown
Zm00001d042567	turquoise
Zm00001d042578	turquoise
Zm00001d042582	turquoise
Zm00001d042590	brown
Zm00001d042600	green
Zm00001d042609	red
Zm00001d042620	blue
Zm00001d042637	red
Zm00001d042640	turquoise
Zm00001d042654	turquoise
Zm00001d042662	brown
Zm00001d042663	yellow
Zm00001d042697	blue
Zm00001d042730	turquoise
Zm00001d042747	green
Zm00001d042764	brown
Zm00001d042765	turquoise
Zm00001d042772	turquoise
Zm00001d042786	red
Zm00001d042795	brown
Zm00001d042830	brown
Zm00001d042837	turquoise
Zm00001d042840	blue
Zm00001d042847	yellow
Zm00001d042850	green
Zm00001d042862	blue
Zm00001d042869	red
Zm00001d042886	grey
Zm00001d042898	turquoise
Zm00001d042899	green
Zm00001d042905	brown
Zm00001d042930	turquoise
Zm00001d042954	turquoise
Zm00001d042961	green
Zm00001d042966	turquoise
Zm00001d042976	blue
Zm00001d042979	brown
Zm00001d043009	black
Zm00001d043038	green
Zm00001d043039	turquoise
Zm00001d043047	red
Zm00001d043049	turquoise
Zm00001d043071	green
Zm00001d043083	green
Zm00001d043086	yellow
Zm00001d043101	yellow
Zm00001d043104	grey
Zm00001d043110	blue
Zm00001d043146	black
Zm00001d043159	green
Zm00001d043167	blue
Zm00001d043170	black
Zm00001d043174	red
Zm00001d043178	green
Zm00001d043185	turquoise
Zm00001d043195	yellow
Zm00001d043223	turquoise
Zm00001d043224	turquoise
Zm00001d043225	turquoise
Zm00001d043229	turquoise
Zm00001d043243	turquoise
Zm00001d043252	green
Zm00001d043271	turquoise
Zm00001d043296	turquoise
Zm00001d043299	blue
Zm00001d043317	turquoise
Zm00001d043325	yellow
Zm00001d043327	turquoise
Zm00001d043335	brown
Zm00001d043367	yellow
Zm00001d043368	red
Zm00001d043380	blue
Zm00001d043382	red
Zm00001d043418	brown
Zm00001d043423	brown
Zm00001d043425	brown
Zm00001d043443	yellow
Zm00001d043458	green
Zm00001d043465	black
Zm00001d043477	green
Zm00001d043484	brown
Zm00001d043490	green
Zm00001d043504	brown
Zm00001d043508	black
Zm00001d043511	turquoise
Zm00001d043516	green
Zm00001d043523	green
Zm00001d043525	blue
Zm00001d043527	grey
Zm00001d043534	blue
Zm00001d043536	red
Zm00001d043538	red
Zm00001d043552	turquoise
Zm00001d043558	turquoise
Zm00001d043579	green
Zm00001d043581	yellow
Zm00001d043606	turquoise
Zm00001d043610	blue
Zm00001d043614	red
Zm00001d043619	blue
Zm00001d043625	turquoise
Zm00001d043632	turquoise
Zm00001d043634	brown
Zm00001d043649	brown
Zm00001d043680	blue
Zm00001d043723	blue
Zm00001d043735	blue
Zm00001d043757	turquoise
Zm00001d043778	red
Zm00001d043779	green
Zm00001d043780	blue
Zm00001d043795	red
Zm00001d043805	blue
Zm00001d043850	turquoise
Zm00001d043875	blue
Zm00001d043880	blue
Zm00001d043881	brown
Zm00001d043929	green
Zm00001d043935	red
Zm00001d043942	turquoise
Zm00001d043955	turquoise
Zm00001d043965	green
Zm00001d043970	blue
Zm00001d043972	black
Zm00001d043974	blue
Zm00001d043982	brown
Zm00001d043986	blue
Zm00001d044008	brown
Zm00001d044017	blue
Zm00001d044018	blue
Zm00001d044021	green
Zm00001d044023	brown
Zm00001d044042	yellow
Zm00001d044060	turquoise
Zm00001d044083	green
Zm00001d044086	turquoise
Zm00001d044088	turquoise
Zm00001d044099	blue
Zm00001d044110	green
Zm00001d044130	black
Zm00001d044133	brown
Zm00001d044136	green
Zm00001d044153	red
Zm00001d044167	turquoise
Zm00001d044186	brown
Zm00001d044189	grey
Zm00001d044193	turquoise
Zm00001d044202	red
Zm00001d044208	black
Zm00001d044211	blue
Zm00001d044217	yellow
Zm00001d044242	blue
Zm00001d044246	turquoise
Zm00001d044247	turquoise
Zm00001d044250	turquoise
Zm00001d044255	turquoise
Zm00001d044276	brown
Zm00001d044287	yellow
Zm00001d044289	blue
Zm00001d044300	red
Zm00001d044301	green
Zm00001d044327	blue
Zm00001d044339	yellow
Zm00001d044366	brown
Zm00001d044388	grey
Zm00001d044391	turquoise
Zm00001d044396	blue
Zm00001d044399	blue
Zm00001d044415	grey
Zm00001d044423	turquoise
Zm00001d044431	green
Zm00001d044446	turquoise
Zm00001d044455	black
Zm00001d044465	red
Zm00001d044469	turquoise
Zm00001d044490	turquoise
Zm00001d044494	brown
Zm00001d044495	red
Zm00001d044504	grey
Zm00001d044513	black
Zm00001d044533	blue
Zm00001d044540	turquoise
Zm00001d044549	brown
Zm00001d044566	green
Zm00001d044575	turquoise
Zm00001d044578	green
Zm00001d044579	yellow
Zm00001d044580	yellow
Zm00001d044584	green
Zm00001d044606	blue
Zm00001d044615	turquoise
Zm00001d044619	turquoise
Zm00001d044622	turquoise
Zm00001d044635	turquoise
Zm00001d044642	blue
Zm00001d044644	blue
Zm00001d044664	turquoise
Zm00001d044666	blue
Zm00001d044672	turquoise
Zm00001d044683	red
Zm00001d044685	blue
Zm00001d044686	green
Zm00001d044689	blue
Zm00001d044693	blue
Zm00001d044698	turquoise
Zm00001d048593	blue
Zm00001d048599	blue
Zm00001d048611	blue
Zm00001d048621	red
Zm00001d048623	blue
Zm00001d048625	turquoise
Zm00001d048627	green
Zm00001d048634	turquoise
Zm00001d048669	turquoise
Zm00001d048680	turquoise
Zm00001d048688	red
Zm00001d048691	turquoise
Zm00001d048692	red
Zm00001d048702	yellow
Zm00001d048703	yellow
Zm00001d048705	yellow
Zm00001d048707	yellow
Zm00001d048709	yellow
Zm00001d048710	yellow
Zm00001d048711	brown
Zm00001d048731	green
Zm00001d048737	blue
Zm00001d048785	red
Zm00001d048787	turquoise
Zm00001d048796	red
Zm00001d048825	turquoise
Zm00001d048829	turquoise
Zm00001d048841	turquoise
Zm00001d048856	black
Zm00001d048890	turquoise
Zm00001d048901	red
Zm00001d048944	blue
Zm00001d048998	blue
Zm00001d049016	yellow
Zm00001d049020	turquoise
Zm00001d049043	turquoise
Zm00001d049046	blue
Zm00001d049048	blue
Zm00001d049071	green
Zm00001d049099	yellow
Zm00001d049107	green
Zm00001d049136	turquoise
Zm00001d049138	blue
Zm00001d049159	green
Zm00001d049160	black
Zm00001d049166	green
Zm00001d049179	green
Zm00001d049187	turquoise
Zm00001d049190	turquoise
Zm00001d049225	turquoise
Zm00001d049233	brown
Zm00001d049239	yellow
Zm00001d049265	red
Zm00001d049267	blue
Zm00001d049282	blue
Zm00001d049305	turquoise
Zm00001d049343	black
Zm00001d049351	yellow
Zm00001d049364	brown
Zm00001d049365	blue
Zm00001d049380	green
Zm00001d049381	red
Zm00001d049387	blue
Zm00001d049399	turquoise
Zm00001d049490	blue
Zm00001d049500	turquoise
Zm00001d049510	green
Zm00001d049543	grey
Zm00001d049552	turquoise
Zm00001d049554	blue
Zm00001d049583	yellow
Zm00001d049606	green
Zm00001d049610	turquoise
Zm00001d049619	turquoise
Zm00001d049641	yellow
Zm00001d049650	blue
Zm00001d049656	turquoise
Zm00001d049657	yellow
Zm00001d049666	turquoise
Zm00001d049668	turquoise
Zm00001d049674	turquoise
Zm00001d049684	turquoise
Zm00001d049687	green
Zm00001d049703	turquoise
Zm00001d049743	yellow
Zm00001d049761	brown
Zm00001d049785	blue
Zm00001d049790	turquoise
Zm00001d049815	turquoise
Zm00001d049830	turquoise
Zm00001d049858	turquoise
Zm00001d049870	red
Zm00001d049871	brown
Zm00001d049886	yellow
Zm00001d049905	turquoise
Zm00001d049910	red
Zm00001d049933	turquoise
Zm00001d049939	blue
Zm00001d049945	turquoise
Zm00001d049950	green
Zm00001d049956	turquoise
Zm00001d049959	yellow
Zm00001d049965	yellow
Zm00001d049984	turquoise
Zm00001d049995	blue
Zm00001d050017	brown
Zm00001d050033	blue
Zm00001d050043	blue
Zm00001d050054	turquoise
Zm00001d050061	turquoise
Zm00001d050063	brown
Zm00001d050100	turquoise
Zm00001d050131	green
Zm00001d050134	blue
Zm00001d050150	blue
Zm00001d050156	blue
Zm00001d050173	blue
Zm00001d050187	turquoise
Zm00001d050191	brown
Zm00001d050193	turquoise
Zm00001d050195	turquoise
Zm00001d050198	yellow
Zm00001d050216	blue
Zm00001d050234	turquoise
Zm00001d050319	yellow
Zm00001d050323	red
Zm00001d050333	blue
Zm00001d050334	blue
Zm00001d050336	black
Zm00001d050340	green
Zm00001d050368	turquoise
Zm00001d050384	yellow
Zm00001d050403	blue
Zm00001d050409	turquoise
Zm00001d050411	yellow
Zm00001d050457	red
Zm00001d050577	yellow
Zm00001d050637	yellow
Zm00001d050666	yellow
Zm00001d050696	yellow
Zm00001d050697	turquoise
Zm00001d050748	blue
Zm00001d050768	red
Zm00001d050810	brown
Zm00001d050811	turquoise
Zm00001d050865	green
Zm00001d050874	turquoise
Zm00001d050905	turquoise
Zm00001d050908	red
Zm00001d050909	black
Zm00001d050916	turquoise
Zm00001d050920	turquoise
Zm00001d050921	turquoise
Zm00001d050923	turquoise
Zm00001d050943	blue
Zm00001d050964	turquoise
Zm00001d050969	black
Zm00001d050985	red
Zm00001d051001	yellow
Zm00001d051020	yellow
Zm00001d051043	blue
Zm00001d051053	blue
Zm00001d051055	turquoise
Zm00001d051062	yellow
Zm00001d051082	black
Zm00001d051102	green
Zm00001d051103	green
Zm00001d051116	turquoise
Zm00001d051120	turquoise
Zm00001d051157	turquoise
Zm00001d051163	green
Zm00001d051174	green
Zm00001d051203	black
Zm00001d051238	blue
Zm00001d051241	blue
Zm00001d051313	brown
Zm00001d051325	turquoise
Zm00001d051334	red
Zm00001d051359	turquoise
Zm00001d051362	turquoise
Zm00001d051366	turquoise
Zm00001d051410	brown
Zm00001d051416	black
[truncated: 2,004 more rows]

## Sheet: Table S6
Table S6. GO term analysis of genes assinged into different co-expressed module (CM).
CM black									CM blue									CM brown										CM green									CM red									CM turquoise
Term	ID	Description	GeneRatio	BgRatio	p-value	FDR	Count		Term	ID	Description	GeneRatio	BgRatio	p-value	FDR	Count		Term	ID	Description	GeneRatio	BgRatio	p-value	FDR	Count			Term	ID	Description	GeneRatio	BgRatio	p-value	FDR	Count		Term	ID	Description	GeneRatio	BgRatio	p-value	FDR	Count		Term	ID	Description	GeneRatio
GO-BP	GO:0009657	plastid organization	26/193	242/26171	9.74691e-23	6.25752e-20	26		GO-BP	GO:0015979	photosynthesis	111/574	263/26171	2.0557e-114	2.43806e-111	111		GO-BP	GO:0044264	cellular polysaccharide metabolic process	13/286	279/26171	1.36649e-05	0.0154687	13		GO-BP	GO:0071669	plant-type cell wall organization or biogenesis	24/284	276/26171	5.15014e-15	5.46945e-12	24		GO-BP	GO:0009611	response to wounding	17/298	220/26171	7.15076e-10	7.76573e-07	17		GO-BP	GO:0042254	ribosome biogenesis	80/871	360/26171
	GO:0015995	chlorophyll biosynthetic process	13/193	62/26171	7.68302e-16	2.46625e-13	13			GO:0019684	photosynthesis, light reaction	68/574	140/26171	6.03189e-75	3.57691e-72	68			GO:0009832	plant-type cell wall biogenesis	9/286	171/26171	0.000116616	0.0251293	9			GO:0042546	cell wall biogenesis	22/284	245/26171	3.77328e-14	2.00361e-11	22			GO:0009404	toxin metabolic process	9/298	71/26171	1.14481e-07	6.21634e-05	9			GO:0022613	ribonucleoprotein complex biogenesis	84/871	406/26171
	GO:0015994	chlorophyll metabolic process	14/193	86/26171	2.4923e-15	5.33351e-13	14			GO:0006091	generation of precursor metabolites and energy	80/574	374/26171	2.63793e-55	1.04286e-52	80			GO:0010629	negative regulation of gene expression	16/286	494/26171	0.000120563	0.0251293	16			GO:0097435	supramolecular fiber organization	15/284	119/26171	3.55017e-12	1.25676e-09	15			GO:0080167	response to karrikin	11/298	128/26171	2.59407e-07	9.39053e-05	11			GO:0006260	DNA replication	31/871	142/26171
	GO:0006779	porphyrin-containing compound biosynthetic process	13/193	70/26171	4.16992e-15	6.69273e-13	13			GO:0009767	photosynthetic electron transport chain	34/574	59/26171	2.71954e-41	8.06345e-39	34			GO:0033692	cellular polysaccharide biosynthetic process	9/286	174/26171	0.00013306	0.0251293	9			GO:0009832	plant-type cell wall biogenesis	17/284	171/26171	6.28341e-12	1.66824e-09	17			GO:0044550	secondary metabolite biosynthetic process	16/298	340/26171	2.08723e-06	0.000566683	16			GO:0006261	DNA-dependent DNA replication	24/871	98/26171
	GO:0033014	tetrapyrrole biosynthetic process	13/193	73/26171	7.4346e-15	9.54603e-13	13			GO:0022900	electron transport chain	35/574	122/26171	2.39403e-29	5.67864e-27	35			GO:0046777	protein autophosphorylation	8/286	138/26171	0.000143603	0.0251293	8			GO:0007010	cytoskeleton organization	17/284	194/26171	4.74977e-11	1.00885e-08	17			GO:0009753	response to jasmonic acid	13/298	241/26171	4.40285e-06	0.000836698	13			GO:1901607	alpha-amino acid biosynthetic process	29/871	181/26171
	GO:0006778	porphyrin-containing compound metabolic process	14/193	99/26171	1.92e-14	2.03449e-12	14			GO:0009765	photosynthesis, light harvesting	22/574	45/26171	5.5163e-25	1.09039e-22	22			GO:0032535	regulation of cellular component size	6/286	74/26171	0.000160605	0.0251293	6			GO:0030036	actin cytoskeleton organization	12/284	87/26171	1.81873e-10	3.20885e-08	12			GO:0009812	flavonoid metabolic process	9/298	110/26171	4.84558e-06	0.000836698	9			GO:0051276	chromosome organization	50/871	495/26171
	GO:0033013	tetrapyrrole metabolic process	14/193	100/26171	2.21829e-14	2.03449e-12	14			GO:0009773	photosynthetic electron transport in photosystem I	14/574	16/26171	5.8755e-22	9.95477e-20	14			GO:0090066	regulation of anatomical structure size	6/286	74/26171	0.000160605	0.0251293	6			GO:0009834	plant-type secondary cell wall biogenesis	11/284	69/26171	2.11506e-10	3.20885e-08	11			GO:0009698	phenylpropanoid metabolic process	11/298	174/26171	5.39308e-06	0.000836698	11			GO:0008652	cellular amino acid biosynthetic process	30/871	203/26171
	GO:0042254	ribosome biogenesis	22/193	360/26171	3.40772e-14	2.73469e-12	22			GO:0009642	response to light intensity	31/574	170/26171	9.06923e-20	1.34451e-17	31			GO:0034637	cellular carbohydrate biosynthetic process	10/286	222/26171	0.000177592	0.0251293	10			GO:0007015	actin filament organization	11/284	76/26171	6.21046e-10	8.24439e-08	11			GO:0009403	toxin biosynthetic process	5/298	24/26171	6.58771e-06	0.000894282	5			GO:0006520	cellular amino acid metabolic process	44/871	412/26171
	GO:0034660	ncRNA metabolic process	21/193	342/26171	1.22614e-13	8.74648e-12	21			GO:0009657	plastid organization	33/574	242/26171	5.57495e-17	7.34655e-15	33			GO:0044262	cellular carbohydrate metabolic process	14/286	416/26171	0.000216004	0.0271685	14			GO:0000271	polysaccharide biosynthetic process	16/284	208/26171	1.22001e-09	1.31583e-07	16			GO:0009813	flavonoid biosynthetic process	8/298	93/26171	1.13337e-05	0.0013676	8			GO:0034660	ncRNA metabolic process	39/871	342/26171
	GO:0022613	ribonucleoprotein complex biogenesis	22/193	406/26171	3.87053e-13	2.48488e-11	22			GO:0009768	photosynthesis, light harvesting in photosystem I	13/574	23/26171	2.2241e-16	2.39798e-14	13			GO:0071669	plant-type cell wall organization or biogenesis	11/286	276/26171	0.000247402	0.0280059	11			GO:0044262	cellular carbohydrate metabolic process	22/284	416/26171	1.23901e-09	1.31583e-07	22			GO:0009617	response to bacterium	18/298	489/26171	1.47038e-05	0.00159683	18			GO:0034622	cellular protein-containing complex assembly	40/871	384/26171
	GO:0042440	pigment metabolic process	15/193	188/26171	1.09879e-11	5.96347e-10	15			GO:0010207	photosystem II assembly	13/574	23/26171	2.2241e-16	2.39798e-14	13			GO:0048437	floral organ development	10/286	237/26171	0.000300031	0.0308759	10			GO:0030029	actin filament-based process	12/284	106/26171	1.87959e-09	1.66833e-07	12			GO:0009808	lignin metabolic process	8/298	98/26171	1.66742e-05	0.0016462	8			GO:0006270	DNA replication initiation	10/871	20/26171
	GO:0046148	pigment biosynthetic process	14/193	156/26171	1.11467e-11	5.96347e-10	14			GO:0051188	cofactor biosynthetic process	34/574	305/26171	8.86207e-15	8.56405e-13	34			GO:0097435	supramolecular fiber organization	7/286	119/26171	0.000341649	0.0322289	7			GO:0044264	cellular polysaccharide metabolic process	18/284	279/26171	1.88512e-09	1.66833e-07	18			GO:0071669	plant-type cell wall organization or biogenesis	13/298	276/26171	1.88018e-05	0.00164763	13			GO:0042255	ribosome assembly	15/871	56/26171
	GO:0009658	chloroplast organization	14/193	183/26171	9.59453e-11	4.73822e-09	14			GO:0010109	regulation of photosynthesis	15/574	43/26171	9.38724e-15	8.56405e-13	15			GO:0014070	response to organic cyclic compound	13/286	388/26171	0.000376338	0.0327703	13			GO:0034637	cellular carbohydrate biosynthetic process	16/284	222/26171	3.13835e-09	2.56379e-07	16			GO:0009414	response to water deprivation	15/298	362/26171	1.9723e-05	0.00164763	15			GO:0006626	protein targeting to mitochondrion	13/871	40/26171
	GO:0032544	plastid translation	6/193	12/26171	1.32512e-10	6.07663e-09	6			GO:0018298	protein-chromophore linkage	15/574	44/26171	1.39577e-14	1.18242e-12	15			GO:0000271	polysaccharide biosynthetic process	9/286	208/26171	0.000498251	0.0387601	9			GO:0033692	cellular polysaccharide biosynthetic process	14/284	174/26171	7.56792e-09	5.67085e-07	14			GO:0072330	monocarboxylic acid biosynthetic process	14/298	322/26171	2.20058e-05	0.00170702	14			GO:0070585	protein localization to mitochondrion	13/871	40/26171
	GO:0006399	tRNA metabolic process	11/193	130/26171	3.5715e-09	1.5286e-07	11			GO:0009644	response to high light intensity	19/574	84/26171	1.98209e-14	1.56718e-12	19			GO:0009615	response to virus	6/286	92/26171	0.000524877	0.0387601	6			GO:0030833	regulation of actin filament polymerization	8/284	39/26171	8.00968e-09	5.67085e-07	8			GO:0010200	response to chitin	9/298	135/26171	2.54624e-05	0.00183496	9			GO:0072655	establishment of protein localization to mitochondrion	13/871	40/26171
	GO:0051188	cofactor biosynthetic process	15/193	305/26171	9.21093e-09	3.69589e-07	15			GO:0015977	carbon fixation	12/574	24/26171	2.35295e-14	1.74412e-12	12			GO:0007167	enzyme linked receptor protein signaling pathway	7/286	130/26171	0.000582086	0.0387601	7			GO:0008064	regulation of actin polymerization or depolymerization	8/284	41/26171	1.22077e-08	6.82347e-07	8			GO:0009415	response to water	15/298	372/26171	2.70345e-05	0.00183496	15			GO:1901605	alpha-amino acid metabolic process	33/871	292/26171
	GO:0045036	protein targeting to chloroplast	7/193	41/26171	1.93425e-08	6.89881e-07	7			GO:0019253	reductive pentose-phosphate cycle	11/574	19/26171	3.31335e-14	2.31155e-12	11			GO:0007169	transmembrane receptor protein tyrosine kinase signaling pathway	7/286	130/26171	0.000582086	0.0387601	7			GO:0030041	actin filament polymerization	8/284	41/26171	1.22077e-08	6.82347e-07	8			GO:0042440	pigment metabolic process	10/298	188/26171	6.32283e-05	0.00393577	10			GO:0022618	ribonucleoprotein complex assembly	19/871	103/26171
	GO:0072596	establishment of protein localization to chloroplast	7/193	41/26171	1.93425e-08	6.89881e-07	7			GO:0009735	response to cytokinin	30/574	250/26171	4.84873e-14	3.19477e-12	30			GO:0006073	cellular glucan metabolic process	9/286	220/26171	0.000744421	0.0443518	9			GO:0030832	regulation of actin filament length	8/284	41/26171	1.22077e-08	6.82347e-07	8			GO:0009409	response to cold	15/298	402/26171	6.52338e-05	0.00393577	15			GO:0071103	DNA conformation change	18/871	93/26171
	GO:0072598	protein localization to chloroplast	7/193	43/26171	2.73811e-08	9.25194e-07	7			GO:0019685	photosynthesis, dark reaction	11/574	20/26171	7.21788e-14	4.50547e-12	11			GO:0044042	glucan metabolic process	9/286	220/26171	0.000744421	0.0443518	9			GO:0110053	regulation of actin filament organization	8/284	41/26171	1.22077e-08	6.82347e-07	8			GO:0006749	glutathione metabolic process	6/298	63/26171	8.16632e-05	0.00459862	6			GO:0006325	chromatin organization	35/871	329/26171
	GO:0010027	thylakoid membrane organization	7/193	44/26171	3.23593e-08	1.03873e-06	7			GO:0042548	regulation of photosynthesis, light reaction	11/574	26/26171	2.94654e-12	1.7473e-10	11			GO:0009739	response to gibberellin	8/286	180/26171	0.000853314	0.0482976	8			GO:0005976	polysaccharide metabolic process	21/284	438/26171	1.65509e-08	8.77703e-07	21			GO:0009991	response to extracellular stimulus	12/298	276/26171	8.46892e-05	0.00459862	12			GO:0065003	protein-containing complex assembly	41/871	436/26171
	GO:0009668	plastid membrane organization	7/193	46/26171	4.46391e-08	1.36468e-06	7			GO:0043467	regulation of generation of precursor metabolites and energy	11/574	29/26171	1.24301e-11	7.02006e-10	11		GO-CC	GO:0042175	nuclear outer membrane-endoplasmic reticulum membrane network	14/322	403/28995	0.000186946	0.0125684	14			GO:0032956	regulation of actin cytoskeleton organization	8/284	43/26171	1.81822e-08	8.77703e-07	8			GO:0031668	cellular response to extracellular stimulus	11/298	238/26171	9.72874e-05	0.00480441	11			GO:0071826	ribonucleoprotein complex subunit organization	19/871	108/26171
	GO:0015979	photosynthesis	13/193	263/26171	8.72362e-08	2.54571e-06	13			GO:0009658	chloroplast organization	23/574	183/26171	1.71886e-11	9.26621e-10	23			GO:0016602	CCAAT-binding factor complex	3/322	13/28995	0.000357315	0.0125684	3			GO:0032970	regulation of actin filament-based process	8/284	43/26171	1.81822e-08	8.77703e-07	8			GO:0010243	response to organonitrogen compound	10/298	198/26171	9.73269e-05	0.00480441	10			GO:0043933	protein-containing complex subunit organization	44/871	494/26171
	GO:0034470	ncRNA processing	13/193	278/26171	1.65684e-07	4.62476e-06	13			GO:0010206	photosystem II repair	8/574	15/26171	2.86732e-10	1.47854e-08	8			GO:0010008	endosome membrane	8/322	157/28995	0.000387434	0.0125684	8			GO:0032271	regulation of protein polymerization	8/284	44/26171	2.20149e-08	9.98094e-07	8			GO:0071496	cellular response to external stimulus	11/298	242/26171	0.000112727	0.00532269	11			GO:0034470	ncRNA processing	31/871	278/26171
	GO:0006612	protein targeting to membrane	5/193	21/26171	3.8285e-07	1.02412e-05	5			GO:0006732	coenzyme metabolic process	27/574	297/26171	5.64453e-10	2.78934e-08	27			GO:0044440	endosomal part	8/322	160/28995	0.000439601	0.0125684	8			GO:0051274	beta-glucan biosynthetic process	9/284	62/26171	2.25558e-08	9.98094e-07	9			GO:0009699	phenylpropanoid biosynthetic process	8/298	129/26171	0.00011921	0.00539427	8			GO:0042273	ribosomal large subunit biogenesis	12/871	42/26171
	GO:0006783	heme biosynthetic process	5/193	24/26171	7.85435e-07	2.017e-05	5			GO:0010027	thylakoid membrane organization	11/574	44/26171	2.04528e-09	9.70281e-08	11			GO:0005789	endoplasmic reticulum membrane	13/322	398/28995	0.000562887	0.0125684	13			GO:0016051	carbohydrate biosynthetic process	19/284	373/26171	3.12842e-08	1.32895e-06	19			GO:0006633	fatty acid biosynthetic process	9/298	169/26171	0.000145292	0.00631149	9			GO:0019693	ribose phosphate metabolic process	30/871	275/26171
	GO:0006364	rRNA processing	10/193	190/26171	1.587e-06	3.91866e-05	10			GO:0030091	protein repair	9/574	26/26171	2.47241e-09	1.1278e-07	9			GO:0098827	endoplasmic reticulum subcompartment	13/322	401/28995	0.000603506	0.0125684	13			GO:0009664	plant-type cell wall organization	12/284	140/26171	4.4886e-08	1.77568e-06	12			GO:0006880	intracellular sequestering of iron ion	3/298	10/26171	0.000165296	0.00645554	3			GO:0046686	response to cadmium ion	34/871	344/26171
	GO:0042168	heme metabolic process	5/193	28/26171	1.77314e-06	4.21614e-05	5			GO:0009668	plastid membrane organization	11/574	46/26171	3.41928e-09	1.50195e-07	11			GO:0005768	endosome	13/322	405/28995	0.000661495	0.0125684	13			GO:1902903	regulation of supramolecular fiber organization	8/284	48/26171	4.51444e-08	1.77568e-06	8			GO:0042742	defense response to bacterium	14/298	389/26171	0.000165729	0.00645554	14			GO:0009124	nucleoside monophosphate biosynthetic process	21/871	147/26171
	GO:0016072	rRNA metabolic process	10/193	194/26171	1.91521e-06	4.3913e-05	10			GO:0006778	porphyrin-containing compound metabolic process	15/574	99/26171	4.30823e-09	1.82484e-07	15			GO:0044433	cytoplasmic vesicle part	9/322	230/28995	0.00114638	0.0190586	9			GO:0030244	cellulose biosynthetic process	8/284	49/26171	5.34489e-08	2.02724e-06	8			GO:0006790	sulfur compound metabolic process	14/298	390/26171	0.000170173	0.00645554	14			GO:0009735	response to cytokinin	28/871	250/26171
	GO:0006418	tRNA aminoacylation for protein translation	6/193	52/26171	2.28481e-06	4.73177e-05	6			GO:0033013	tetrapyrrole metabolic process	15/574	100/26171	4.9674e-09	2.03149e-07	15			GO:0044432	endoplasmic reticulum part	13/322	442/28995	0.001458	0.0206922	13			GO:0009833	plant-type primary cell wall biogenesis	6/284	21/26171	7.33043e-08	2.68445e-06	6			GO:0009809	lignin biosynthetic process	6/298	72/26171	0.000172385	0.00645554	6			GO:0009123	nucleoside monophosphate metabolic process	24/871	195/26171
	GO:0043038	amino acid activation	6/193	52/26171	2.28481e-06	4.73177e-05	6			GO:0015994	chlorophyll metabolic process	14/574	86/26171	5.42648e-09	2.14527e-07	14			GO:0034399	nuclear periphery	3/322	21/28995	0.0015558	0.0206922	3			GO:0008154	actin polymerization or depolymerization	8/284	56/26171	1.5765e-07	5.5808e-06	8			GO:0032787	monocarboxylic acid metabolic process	16/298	491/26171	0.000180035	0.00651726	16			GO:0006413	translational initiation	17/871	103/26171
	GO:0043039	tRNA aminoacylation	6/193	52/26171	2.28481e-06	4.73177e-05	6			GO:0009409	response to cold	30/574	402/26171	6.7988e-09	2.60109e-07	30			GO:0005856	cytoskeleton	11/322	360/28995	0.00247206	0.0298895	11			GO:0051493	regulation of cytoskeleton organization	8/284	59/26171	2.39271e-07	8.19698e-06	8			GO:0010817	regulation of hormone levels	14/298	396/26171	0.000199061	0.00697356	14			GO:1990542	mitochondrial transmembrane transport	11/871	41/26171
	GO:0009735	response to cytokinin	11/193	250/26171	2.73028e-06	5.47762e-05	11			GO:0009108	coenzyme biosynthetic process	21/574	218/26171	1.69837e-08	6.2946e-07	21			GO:0055028	cortical microtubule	3/322	26/28995	0.00291929	0.0323554	3			GO:0051258	protein polymerization	8/284	60/26171	2.73505e-07	9.07696e-06	8			GO:0097577	sequestering of iron ion	3/298	11/26171	0.000225368	0.00755838	3			GO:0007005	mitochondrion organization	18/871	119/26171
	GO:0006782	protoporphyrinogen IX biosynthetic process	4/193	15/26171	3.67233e-06	6.93422e-05	4			GO:0010196	nonphotochemical quenching	6/574	11/26171	4.56351e-08	1.59186e-06	6			GO:0005881	cytoplasmic microtubule	3/322	27/28995	0.00325743	0.0330814	3			GO:0043254	regulation of protein complex assembly	8/284	65/26171	5.14834e-07	1.65683e-05	8			GO:0009751	response to salicylic acid	10/298	220/26171	0.000229674	0.00755838	10			GO:0010038	response to metal ion	41/871	492/26171
	GO:0046501	protoporphyrinogen IX metabolic process	4/193	15/26171	3.67233e-06	6.93422e-05	4			GO:1990066	energy quenching	6/574	11/26171	4.56351e-08	1.59186e-06	6			GO:0000793	condensed chromosome	4/322	56/28995	0.00348226	0.0330814	4			GO:0051273	beta-glucan metabolic process	9/284	90/26171	6.02476e-07	1.88185e-05	9			GO:0046677	response to antibiotic	12/298	312/26171	0.000264399	0.00844521	12			GO:0000027	ribosomal large subunit assembly	9/871	26/26171
	GO:0000373	Group II intron splicing	4/193	18/26171	8.09095e-06	0.000148411	4			GO:0015995	chlorophyll biosynthetic process	11/574	62/26171	9.48579e-08	3.21433e-06	11			GO:0030981	cortical microtubule cytoskeleton	3/322	29/28995	0.00400328	0.0354958	3			GO:0032535	regulation of cellular component size	8/284	74/26171	1.41298e-06	4.16828e-05	8			GO:0006879	cellular iron ion homeostasis	4/298	29/26171	0.000312587	0.00965004	4			GO:0009117	nucleotide metabolic process	33/871	350/26171
	GO:0090150	establishment of protein localization to membrane	5/193	41/26171	1.25091e-05	0.000223079	5			GO:0034622	cellular protein-containing complex assembly	27/574	384/26171	1.30652e-07	4.30424e-06	27			GO:0044430	cytoskeletal part	9/322	283/28995	0.00460416	0.0379041	9			GO:0090066	regulation of anatomical structure size	8/284	74/26171	1.41298e-06	4.16828e-05	8			GO:1901361	organic cyclic compound catabolic process	11/298	273/26171	0.000319891	0.00965004	11			GO:0006364	rRNA processing	23/871	190/26171
	GO:0072657	protein localization to membrane	5/193	43/26171	1.5877e-05	0.000275488	5			GO:0065003	protein-containing complex assembly	29/574	436/26171	1.46521e-07	4.69659e-06	29			GO:0030863	cortical cytoskeleton	3/322	31/28995	0.00484488	0.0379041	3			GO:0030243	cellulose metabolic process	8/284	77/26171	1.91809e-06	5.50543e-05	8			GO:0009411	response to UV	7/298	116/26171	0.000374392	0.0107224	7			GO:0006753	nucleoside phosphate metabolic process	33/871	354/26171
	GO:0006605	protein targeting	8/193	151/26171	1.70888e-05	0.00028871	8			GO:0032787	monocarboxylic acid metabolic process	31/574	491/26171	1.73441e-07	5.41319e-06	31			GO:0015630	microtubule cytoskeleton	8/322	238/28995	0.00534098	0.0394639	8			GO:0030838	positive regulation of actin filament polymerization	5/284	22/26171	3.2887e-06	8.95537e-05	5			GO:0000041	transition metal ion transport	6/298	83/26171	0.000375186	0.0107224	6			GO:0016072	rRNA metabolic process	23/871	194/26171
	GO:0044743	protein transmembrane import into intracellular organelle	5/193	47/26171	2.47036e-05	0.000406659	5			GO:0042440	pigment metabolic process	18/574	188/26171	1.95082e-07	5.9325e-06	18		GO-MF	GO:0001067	regulatory region nucleic acid binding	15/289	445/26348	0.000132526	0.0229932	15			GO:0045010	actin nucleation	5/284	22/26171	3.2887e-06	8.95537e-05	5			GO:0051651	maintenance of location in cell	4/298	31/26171	0.000406767	0.0113269	4			GO:0006342	chromatin silencing	13/871	66/26171
	GO:1901259	chloroplast rRNA processing	3/193	10/26171	4.56119e-05	0.000732072	3			GO:0072330	monocarboxylic acid biosynthetic process	24/574	322/26171	2.25958e-07	6.69965e-06	24			GO:0044212	transcription regulatory region DNA binding	15/289	445/26348	0.000132526	0.0229932	15			GO:0044087	regulation of cellular component biogenesis	9/284	113/26171	4.09844e-06	0.000108814	9			GO:0009827	plant-type cell wall modification	5/298	56/26171	0.000439712	0.0119382	5			GO:0046040	IMP metabolic process	7/871	15/26171
	GO:0009409	response to cold	12/193	402/26171	4.75531e-05	0.000744612	12			GO:0006779	porphyrin-containing compound biosynthetic process	11/574	70/26171	3.44684e-07	9.97062e-06	11			GO:0008289	lipid binding	12/289	333/26348	0.000339886	0.0298671	12			GO:0006073	cellular glucan metabolic process	12/284	220/26171	5.65185e-06	0.000142911	12			GO:0031667	response to nutrient levels	10/298	240/26171	0.000457629	0.0121216	10			GO:0006974	cellular response to DNA damage stimulus	30/871	314/26171
	GO:0006520	cellular amino acid metabolic process	12/193	412/26171	6.01575e-05	0.000919551	12			GO:0006979	response to oxidative stress	29/574	463/26171	5.10514e-07	1.4416e-05	29			GO:0004714	transmembrane receptor protein tyrosine kinase activity	3/289	13/26348	0.000344289	0.0298671	3			GO:0044042	glucan metabolic process	12/284	220/26171	5.65185e-06	0.000142911	12			GO:0031669	cellular response to nutrient levels	9/298	203/26171	0.000561508	0.014519	9			GO:0009156	ribonucleoside monophosphate biosynthetic process	19/871	142/26171
	GO:0019684	photosynthesis, light reaction	7/193	140/26171	8.36138e-05	0.00124837	7			GO:0033014	tetrapyrrole biosynthetic process	11/574	73/26171	5.3418e-07	1.47334e-05	11												GO:0009250	glucan biosynthetic process	9/284	119/26171	6.27465e-06	0.000154969	9			GO:0009694	jasmonic acid metabolic process	4/298	34/26171	0.000583668	0.014741	4			GO:0044743	protein transmembrane import into intracellular organelle	11/871	47/26171
	GO:0009451	RNA modification	10/193	314/26171	0.000120969	0.00176505	10			GO:0006090	pyruvate metabolic process	12/574	89/26171	5.6484e-07	1.5225e-05	12												GO:0032273	positive regulation of protein polymerization	5/284	25/26171	6.4605e-06	0.000155933	5			GO:0000103	sulfate assimilation	3/298	15/26171	0.000600823	0.0148236	3			GO:0006281	DNA repair	28/871	286/26171
	GO:0065002	intracellular protein transmembrane transport	5/193	70/26171	0.000169951	0.00242463	5			GO:0072524	pyridine-containing compound metabolic process	14/574	124/26171	6.06835e-07	1.59935e-05	14												GO:0051495	positive regulation of cytoskeleton organization	5/284	27/26171	9.64373e-06	0.000222644	5			GO:0009311	oligosaccharide metabolic process	6/298	91/26171	0.000614236	0.0148236	6			GO:0009161	ribonucleoside monophosphate metabolic process	22/871	190/26171
	GO:0046246	terpene biosynthetic process	3/193	16/26171	0.000206017	0.00283008	3			GO:0043933	protein-containing complex subunit organization	30/574	494/26171	6.21652e-07	1.60278e-05	30												GO:1902905	positive regulation of supramolecular fiber organization	5/284	27/26171	9.64373e-06	0.000222644	5			GO:0042430	indole-containing compound metabolic process	6/298	94/26171	0.000729309	0.0159265	6			GO:0045814	negative regulation of gene expression, epigenetic	13/871	72/26171
	GO:0071806	protein transmembrane transport	5/193	73/26171	0.000207186	0.00283008	5			GO:0019725	cellular homeostasis	23/574	317/26171	6.45012e-07	1.6169e-05	23												GO:0010215	cellulose microfibril organization	4/284	15/26171	1.68658e-05	0.000381096	4			GO:0009700	indole phytoalexin biosynthetic process	3/298	16/26171	0.000733263	0.0159265	3			GO:0006310	DNA recombination	18/871	137/26171
	GO:0043933	protein-containing complex subunit organization	12/193	494/26171	0.000323617	0.00432838	12			GO:0009206	purine ribonucleoside triphosphate biosynthetic process	13/574	107/26171	6.54393e-07	1.6169e-05	13												GO:0045492	xylan biosynthetic process	5/284	32/26171	2.30114e-05	0.000509128	5			GO:0046217	indole phytoalexin metabolic process	3/298	16/26171	0.000733263	0.0159265	3			GO:0051172	negative regulation of nitrogen compound metabolic process	30/871	332/26171
	GO:0061024	membrane organization	7/193	176/26171	0.000342948	0.00449332	7			GO:0009145	purine nucleoside triphosphate biosynthetic process	13/574	108/26171	7.2924e-07	1.73735e-05	13												GO:0030198	extracellular matrix organization	4/284	17/26171	2.89077e-05	0.00062653	4			GO:0052314	phytoalexin metabolic process	3/298	16/26171	0.000733263	0.0159265	3			GO:0042274	ribosomal small subunit biogenesis	9/871	33/26171
	GO:0016108	tetraterpenoid metabolic process	4/193	46/26171	0.000367204	0.00462245	4			GO:0006733	oxidoreduction coenzyme metabolic process	14/574	126/26171	7.38606e-07	1.73735e-05	14												GO:0032787	monocarboxylic acid metabolic process	17/284	491/26171	2.98379e-05	0.000633758	17			GO:0052315	phytoalexin biosynthetic process	3/298	16/26171	0.000733263	0.0159265	3			GO:0055086	nucleobase-containing small molecule metabolic process	37/871	463/26171
	GO:0016116	carotenoid metabolic process	4/193	46/26171	0.000367204	0.00462245	4			GO:0046686	response to cadmium ion	24/574	344/26171	7.47092e-07	1.73735e-05	24												GO:0010583	response to cyclopentenone	5/284	34/26171	3.12376e-05	0.000650477	5			GO:0046916	cellular transition metal ion homeostasis	5/298	63/26171	0.000758399	0.0161494	5			GO:0070925	organelle assembly	16/871	113/26171
	GO:0072594	establishment of protein localization to organelle	7/193	188/26171	0.000509392	0.00628903	7			GO:1905156	negative regulation of photosynthesis	6/574	17/26171	1.09252e-06	2.49179e-05	6												GO:0043062	extracellular structure organization	4/284	18/26171	3.68503e-05	0.000724722	4			GO:0006631	fatty acid metabolic process	10/298	261/26171	0.000873553	0.0178369	10			GO:0009259	ribonucleotide metabolic process	25/871	251/26171
	GO:0031425	chloroplast RNA processing	3/193	22/26171	0.000548379	0.00651962	3			GO:0009772	photosynthetic electron transport in photosystem II	5/574	10/26171	1.14754e-06	2.56789e-05	5												GO:0070726	cell wall assembly	4/284	18/26171	3.68503e-05	0.000724722	4			GO:0009828	plant-type cell wall loosening	4/298	38/26171	0.000896417	0.0178369	4			GO:0000725	recombinational repair	12/871	65/26171
	GO:0042214	terpene metabolic process	3/193	22/26171	0.000548379	0.00651962	3			GO:0046496	nicotinamide nucleotide metabolic process	13/574	113/26171	1.23049e-06	2.70252e-05	13												GO:0071668	plant-type cell wall assembly	4/284	18/26171	3.68503e-05	0.000724722	4			GO:0009640	photomorphogenesis	6/298	98/26171	0.000907872	0.0178369	6			GO:0008283	cell proliferation	17/871	130/26171
	GO:0034622	cellular protein-containing complex assembly	10/193	384/26171	0.000597346	0.00697265	10			GO:0019318	hexose metabolic process	13/574	114/26171	1.36144e-06	2.93576e-05	13												GO:0007017	microtubule-based process	9/284	150/26171	4.01833e-05	0.000775902	9			GO:1901698	response to nitrogen compound	10/298	263/26171	0.000925636	0.0178369	10			GO:0009260	ribonucleotide biosynthetic process	20/871	175/26171
	GO:0048481	plant ovule development	4/193	55/26171	0.000728835	0.00835557	4			GO:0009201	ribonucleoside triphosphate biosynthetic process	13/574	115/26171	1.50464e-06	3.13072e-05	13												GO:0031334	positive regulation of protein complex assembly	5/284	38/26171	5.43866e-05	0.0010314	5			GO:0006979	response to oxidative stress	14/298	463/26171	0.00093515	0.0178369	14			GO:0046390	ribose phosphate biosynthetic process	20/871	175/26171
	GO:0035670	plant-type ovary development	4/193	57/26171	0.000834519	0.00939932	4			GO:0019362	pyridine nucleotide metabolic process	13/574	115/26171	1.50464e-06	3.13072e-05	13												GO:0017001	antibiotic catabolic process	7/284	92/26171	6.56464e-05	0.0012231	7			GO:1901606	alpha-amino acid catabolic process	5/298	66/26171	0.00093793	0.0178369	5			GO:0006189	'de novo' IMP biosynthetic process	6/871	13/26171
	GO:0009767	photosynthetic electron transport chain	4/193	59/26171	0.000950573	0.0105219	4			GO:0006766	vitamin metabolic process	12/574	98/26171	1.61643e-06	3.30531e-05	12												GO:0045491	xylan metabolic process	5/284	40/26171	7.0045e-05	0.00128255	5			GO:0019439	aromatic compound catabolic process	10/298	264/26171	0.000952617	0.0178369	10			GO:0006526	arginine biosynthetic process	6/871	13/26171
	GO:0033365	protein localization to organelle	7/193	213/26171	0.00106097	0.0115448	7			GO:0006006	glucose metabolic process	8/574	39/26171	1.7235e-06	3.4083e-05	8												GO:0044036	cell wall macromolecule metabolic process	9/284	163/26171	7.66408e-05	0.00137953	9			GO:0015996	chlorophyll catabolic process	3/298	18/26171	0.00105061	0.0190578	3			GO:0031324	negative regulation of cellular metabolic process	31/871	364/26171
	GO:0010501	RNA secondary structure unwinding	3/193	29/26171	0.00125272	0.0134041	3			GO:0006520	cellular amino acid metabolic process	26/574	412/26171	1.72426e-06	3.4083e-05	26												GO:0010410	hemicellulose metabolic process	7/284	95/26171	8.05474e-05	0.00142569	7			GO:0046777	protein autophosphorylation	7/298	138/26171	0.00105292	0.0190578	7			GO:0032392	DNA geometric change	7/871	20/26171
	GO:0065003	protein-containing complex assembly	10/193	436/26171	0.00155484	0.016364	10			GO:0046148	pigment biosynthetic process	15/574	156/26171	1.91372e-06	3.72078e-05	15												GO:0009699	phenylpropanoid biosynthetic process	8/284	129/26171	8.54996e-05	0.00148853	8			GO:2000030	regulation of response to red or far red light	4/298	40/26171	0.00109023	0.0194097	4			GO:0032508	DNA duplex unwinding	7/871	20/26171
	GO:0017038	protein import	5/193	116/26171	0.0017148	0.0177565	5			GO:0009637	response to blue light	11/574	83/26171	1.98854e-06	3.79895e-05	11												GO:1901605	alpha-amino acid metabolic process	12/284	292/26171	9.15634e-05	0.00156839	12			GO:0009723	response to ethylene	11/298	318/26171	0.00112741	0.0194679	11			GO:0009165	nucleotide biosynthetic process	23/871	229/26171
	GO:0006091	generation of precursor metabolites and energy	9/193	374/26171	0.00191691	0.0195342	9			GO:0009142	nucleoside triphosphate biosynthetic process	13/574	118/26171	2.01799e-06	3.79895e-05	13												GO:0009064	glutamine family amino acid metabolic process	6/284	69/26171	0.00010468	0.0017646	6			GO:0009063	cellular amino acid catabolic process	5/298	69/26171	0.00114728	0.0194679	5			GO:0010558	negative regulation of macromolecule biosynthetic process	25/871	264/26171
	GO:0022900	electron transport chain	5/193	122/26171	0.00213912	0.0214581	5			GO:0006754	ATP biosynthetic process	12/574	101/26171	2.23487e-06	4.1415e-05	12												GO:0033043	regulation of organelle organization	9/284	173/26171	0.00012082	0.00200485	9			GO:0009834	plant-type secondary cell wall biogenesis	5/298	69/26171	0.00114728	0.0194679	5			GO:0065002	intracellular protein transmembrane transport	12/871	70/26171
	GO:0008033	tRNA processing	4/193	75/26171	0.00231676	0.0224386	4			GO:0005996	monosaccharide metabolic process	15/574	159/26171	2.43053e-06	4.43478e-05	15												GO:0000281	mitotic cytokinesis	6/284	71/26171	0.000122819	0.00200667	6			GO:0006826	iron ion transport	3/298	19/26171	0.00123714	0.0203565	3			GO:1901293	nucleoside phosphate biosynthetic process	23/871	231/26171
	GO:0006613	cotranslational protein targeting to membrane	2/193	10/26171	0.00234172	0.0224386	2			GO:0016051	carbohydrate biosynthetic process	24/574	373/26171	3.08368e-06	5.54128e-05	24												GO:0009698	phenylpropanoid metabolic process	9/284	174/26171	0.000126219	0.00203098	9			GO:0046149	pigment catabolic process	3/298	19/26171	0.00123714	0.0203565	3			GO:0006188	IMP biosynthetic process	6/871	14/26171
	GO:0006614	SRP-dependent cotranslational protein targeting to membrane	2/193	10/26171	0.00234172	0.0224386	2			GO:0009645	response to low light intensity stimulus	6/574	20/26171	3.23498e-06	5.7264e-05	6												GO:0061640	cytoskeleton-dependent cytokinesis	6/284	75/26171	0.000166542	0.00262592	6			GO:0051238	sequestering of metal ion	3/298	20/26171	0.00144326	0.0233937	3			GO:2000113	negative regulation of cellular macromolecule biosynthetic process	24/871	248/26171
	GO:0048440	carpel development	4/193	76/26171	0.00243156	0.0229568	4			GO:0019682	glyceraldehyde-3-phosphate metabolic process	8/574	43/26171	3.7608e-06	6.55927e-05	8												GO:1900376	regulation of secondary metabolite biosynthetic process	4/284	26/26171	0.000168138	0.00262592	4			GO:0010224	response to UV-B	5/298	73/26171	0.00147784	0.0235699	5			GO:0031327	negative regulation of cellular biosynthetic process	26/871	283/26171
	GO:0016109	tetraterpenoid biosynthetic process	3/193	38/26171	0.00275485	0.0250489	3			GO:0009110	vitamin biosynthetic process	11/574	93/26171	6.1649e-06	0.000105965	11												GO:0055086	nucleobase-containing small molecule metabolic process	15/284	463/26171	0.000181025	0.00278621	15			GO:0071215	cellular response to abscisic acid stimulus	10/298	281/26171	0.00151924	0.0235699	10			GO:0010501	RNA secondary structure unwinding	8/871	29/26171
	GO:0016117	carotenoid biosynthetic process	3/193	38/26171	0.00275485	0.0250489	3			GO:0090407	organophosphate biosynthetic process	24/574	389/26171	6.29988e-06	0.000106738	24												GO:0033865	nucleoside bisphosphate metabolic process	5/284	50/26171	0.000206455	0.00300349	5			GO:0097306	cellular response to alcohol	10/298	281/26171	0.00151924	0.0235699	10			GO:0042455	ribonucleoside biosynthetic process	9/871	39/26171
	GO:0006821	chloride transport	2/193	11/26171	0.00284824	0.0250489	2			GO:0006081	cellular aldehyde metabolic process	10/574	78/26171	7.86143e-06	0.000131319	10												GO:0033875	ribonucleoside bisphosphate metabolic process	5/284	50/26171	0.000206455	0.00300349	5			GO:0006972	hyperosmotic response	5/298	74/26171	0.00157039	0.0240204	5			GO:1902679	negative regulation of RNA biosynthetic process	23/871	235/26171
	GO:0019288	isopentenyl diphosphate biosynthetic process, methylerythritol 4-phosphate pathway	2/193	11/26171	0.00284824	0.0250489	2			GO:1901605	alpha-amino acid metabolic process	20/574	292/26171	8.14309e-06	0.000134135	20												GO:0034032	purine nucleoside bisphosphate metabolic process	5/284	50/26171	0.000206455	0.00300349	5			GO:0010038	response to metal ion	14/298	492/26171	0.00165479	0.0247544	14			GO:1903507	negative regulation of nucleic acid-templated transcription	23/871	235/26171
	GO:0051194	positive regulation of cofactor metabolic process	2/193	11/26171	0.00284824	0.0250489	2			GO:0010205	photoinhibition	5/574	14/26171	8.47551e-06	0.000135837	5												GO:0043455	regulation of secondary metabolic process	5/284	50/26171	0.000206455	0.00300349	5			GO:0007166	cell surface receptor signaling pathway	9/298	237/26171	0.00166397	0.0247544	9			GO:0010629	negative regulation of gene expression	37/871	494/26171
	GO:0031330	negative regulation of cellular catabolic process	2/193	13/26171	0.00400033	0.0333534	2			GO:0043155	negative regulation of photosynthesis, light reaction	5/574	14/26171	8.47551e-06	0.000135837	5												GO:0043622	cortical microtubule organization	4/284	28/26171	0.00022638	0.00317512	4			GO:0014070	response to organic cyclic compound	12/298	388/26171	0.00176549	0.0259098	12			GO:0045892	negative regulation of transcription, DNA-templated	22/871	219/26171
	GO:0043487	regulation of RNA stability	2/193	13/26171	0.00400033	0.0333534	2			GO:0009205	purine ribonucleoside triphosphate metabolic process	14/574	155/26171	8.68431e-06	0.000137328	14												GO:0044089	positive regulation of cellular component biogenesis	5/284	51/26171	0.000226883	0.00317512	5			GO:0006787	porphyrin-containing compound catabolic process	3/298	22/26171	0.00191715	0.02714	3			GO:0071806	protein transmembrane transport	12/871	73/26171
	GO:0045047	protein targeting to ER	2/193	13/26171	0.00400033	0.0333534	2			GO:0009144	purine nucleoside triphosphate metabolic process	14/574	157/26171	1.00644e-05	0.000157057	14												GO:0072330	monocarboxylic acid biosynthetic process	12/284	322/26171	0.000227221	0.00317512	12			GO:0033015	tetrapyrrole catabolic process	3/298	22/26171	0.00191715	0.02714	3			GO:0009890	negative regulation of biosynthetic process	26/871	289/26171
	GO:0072599	establishment of protein localization to endoplasmic reticulum	2/193	13/26171	0.00400033	0.0333534	2			GO:0045454	cell redox homeostasis	13/574	139/26171	1.24291e-05	0.00019144	13												GO:0010413	glucuronoxylan metabolic process	3/284	12/26171	0.000258716	0.00352252	3			GO:0042594	response to starvation	8/298	197/26171	0.0019655	0.02714	8			GO:0006333	chromatin assembly or disassembly	11/871	62/26171
	GO:0048467	gynoecium development	4/193	89/26171	0.00429735	0.0353705	4			GO:0009617	response to bacterium	27/574	489/26171	1.28833e-05	0.000195893	27												GO:0010417	glucuronoxylan biosynthetic process	3/284	12/26171	0.000258716	0.00352252	3			GO:0010119	regulation of stomatal movement	5/298	78/26171	0.00198365	0.02714	5			GO:0000724	double-strand break repair via homologous recombination	11/871	63/26171
	GO:0006720	isoprenoid metabolic process	6/193	208/26171	0.00455806	0.0359739	6			GO:1901661	quinone metabolic process	6/574	25/26171	1.34638e-05	0.0001996	6												GO:0070592	cell wall polysaccharide biosynthetic process	5/284	55/26171	0.000324341	0.00436013	5			GO:0009407	toxin catabolic process	4/298	47/26171	0.00199926	0.02714	4			GO:0051253	negative regulation of RNA metabolic process	23/871	242/26171
	GO:0009895	negative regulation of catabolic process	2/193	14/26171	0.00464449	0.0359739	2			GO:1901663	quinone biosynthetic process	6/574	25/26171	1.34638e-05	0.0001996	6												GO:0010383	cell wall polysaccharide metabolic process	7/284	122/26171	0.000381019	0.00485817	7			GO:0071248	cellular response to metal ion	4/298	47/26171	0.00199926	0.02714	4			GO:0017038	protein import	15/871	116/26171
	GO:0016122	xanthophyll metabolic process	2/193	14/26171	0.00464449	0.0359739	2			GO:0009199	ribonucleoside triphosphate metabolic process	14/574	163/26171	1.54388e-05	0.000226055	14												GO:0044038	cell wall macromolecule biosynthetic process	5/284	57/26171	0.000383558	0.00485817	5			GO:0007568	aging	8/298	198/26171	0.00202851	0.0271971	8			GO:0009163	nucleoside biosynthetic process	9/871	42/26171
	GO:0048564	photosystem I assembly	2/193	14/26171	0.00464449	0.0359739	2			GO:0042181	ketone biosynthetic process	6/574	26/26171	1.71795e-05	0.000248475	6												GO:0070589	cellular component macromolecule biosynthetic process	5/284	57/26171	0.000383558	0.00485817	5			GO:0016049	cell growth	13/298	450/26171	0.00210407	0.0278661	13			GO:0009130	pyrimidine nucleoside monophosphate biosynthetic process	6/871	16/26171
	GO:0006401	RNA catabolic process	4/193	91/26171	0.00465083	0.0359739	4			GO:0017014	protein nitrosylation	5/574	16/26171	1.7831e-05	0.000251757	5												GO:0006541	glutamine metabolic process	4/284	32/26171	0.000384262	0.00485817	4			GO:0009639	response to red or far red light	9/298	248/26171	0.00226327	0.0296134	9			GO:0046112	nucleobase biosynthetic process	7/871	24/26171
	GO:0009631	cold acclimation	3/193	49/26171	0.00567047	0.0433386	3			GO:0018119	peptidyl-cysteine S-nitrosylation	5/574	16/26171	1.7831e-05	0.000251757	5												GO:0030865	cortical cytoskeleton organization	4/284	32/26171	0.000384262	0.00485817	4			GO:0010039	response to iron ion	4/298	51/26171	0.00270331	0.0345388	4			GO:0006302	double-strand break repair	13/871	92/26171
	GO:0006886	intracellular protein transport	8/193	370/26171	0.00637535	0.0481527	8			GO:0042742	defense response to bacterium	23/574	389/26171	1.93081e-05	0.000269405	23												GO:0042744	hydrogen peroxide catabolic process	6/284	88/26171	0.000398578	0.00497987	6			GO:0046283	anthocyanin-containing compound metabolic process	4/298	51/26171	0.00270331	0.0345388	4			GO:0009129	pyrimidine nucleoside monophosphate metabolic process	6/871	17/26171
GO-CC	GO:0044436	thylakoid part	35/209	470/28995	3.57864e-25	3.25656e-23	35			GO:0005982	starch metabolic process	9/574	70/26171	2.1828e-05	0.00029973	9												GO:0031122	cytoplasmic microtubule organization	4/284	33/26171	0.000433556	0.00535391	4			GO:0009738	abscisic acid-activated signaling pathway	9/298	256/26171	0.00279832	0.0353369	9			GO:0065004	protein-DNA complex assembly	12/871	81/26171
	GO:0042651	thylakoid membrane	33/209	428/28995	3.06029e-24	9.99648e-23	33			GO:0009127	purine nucleoside monophosphate biosynthetic process	12/574	126/26171	2.22397e-05	0.00029973	12												GO:0016049	cell growth	14/284	450/26171	0.000443111	0.00537676	14			GO:0006520	cellular amino acid metabolic process	12/298	412/26171	0.00288543	0.0354889	12			GO:0009955	adaxial/abaxial pattern specification	8/871	35/26171
	GO:0034357	photosynthetic membrane	33/209	429/28995	3.29554e-24	9.99648e-23	33			GO:0009168	purine ribonucleoside monophosphate biosynthetic process	12/574	126/26171	2.22397e-05	0.00029973	12												GO:0006928	movement of cell or subcellular component	5/284	59/26171	0.000450595	0.00537676	5			GO:0055072	iron ion homeostasis	4/298	52/26171	0.00290272	0.0354889	4			GO:0000105	histidine biosynthetic process	5/871	11/26171
	GO:0009535	chloroplast thylakoid membrane	32/209	407/28995	8.73667e-24	1.71507e-22	32			GO:0046034	ATP metabolic process	13/574	147/26171	2.26661e-05	0.000302045	13												GO:1901568	fatty acid derivative metabolic process	5/284	59/26171	0.000450595	0.00537676	5			GO:0071214	cellular response to abiotic stimulus	8/298	211/26171	0.00300157	0.0354889	8			GO:0006547	histidine metabolic process	5/871	11/26171
	GO:0055035	plastid thylakoid membrane	32/209	408/28995	9.42345e-24	1.71507e-22	32			GO:0006633	fatty acid biosynthetic process	14/574	169/26171	2.32012e-05	0.000302381	14												GO:0080167	response to karrikin	7/284	128/26171	0.000508922	0.00600528	7			GO:0104004	cellular response to environmental stimulus	8/298	211/26171	0.00300157	0.0354889	8			GO:0052803	imidazole-containing compound metabolic process	5/871	11/26171
	GO:0044391	ribosomal subunit	15/209	327/28995	1.7859e-08	2.70862e-07	15			GO:0009141	nucleoside triphosphate metabolic process	14/574	169/26171	2.32012e-05	0.000302381	14												GO:0006633	fatty acid biosynthetic process	8/284	169/26171	0.000539596	0.00629726	8			GO:0098656	anion transmembrane transport	6/298	124/26171	0.00301474	0.0354889	6			GO:0009116	nucleoside metabolic process	12/871	85/26171
	GO:0015934	large ribosomal subunit	10/209	184/28995	9.82033e-07	1.27664e-05	10			GO:0010114	response to red light	9/574	71/26171	2.45162e-05	0.000316046	9												GO:0006631	fatty acid metabolic process	10/284	261/26171	0.000604571	0.00697885	10			GO:0015994	chlorophyll metabolic process	5/298	86/26171	0.00304044	0.0354889	5			GO:0006222	UMP biosynthetic process	5/871	12/26171
	GO:0009295	nucleoid	6/209	57/28995	3.48712e-06	3.9666e-05	6			GO:0009415	response to water	22/574	372/26171	2.90388e-05	0.000370323	22												GO:0010638	positive regulation of organelle organization	5/284	65/26171	0.000705168	0.00805256	5			GO:0031537	regulation of anthocyanin metabolic process	3/298	26/26171	0.00312986	0.0354889	3			GO:0009174	pyrimidine ribonucleoside monophosphate biosynthetic process	5/871	12/26171
	GO:0000313	organellar ribosome	6/209	63/28995	6.2988e-06	6.36879e-05	6			GO:0009611	response to wounding	16/574	220/26171	3.12591e-05	0.000394397	16												GO:0030837	negative regulation of actin filament polymerization	3/284	17/26171	0.000768159	0.00867856	3			GO:0042181	ketone biosynthetic process	3/298	26/26171	0.00312986	0.0354889	3			GO:0046049	UMP metabolic process	5/871	12/26171
	GO:0009547	plastid ribosome	5/209	44/28995	1.60259e-05	0.000141524	5			GO:0009853	photorespiration	8/574	58/26171	3.7256e-05	0.000465111	8												GO:0048878	chemical homeostasis	12/284	372/26171	0.000820676	0.00906653	12			GO:0006575	cellular modified amino acid metabolic process	6/298	125/26171	0.00313714	0.0354889	6			GO:0045934	negative regulation of nucleobase-containing compound metabolic process	23/871	264/26171
	GO:0031969	chloroplast membrane	10/209	254/28995	1.71073e-05	0.000141524	10			GO:0009769	photosynthesis, light harvesting in photosystem II	4/574	10/26171	4.32921e-05	0.000534838	4												GO:0006637	acyl-CoA metabolic process	4/284	39/26171	0.000828111	0.00906653	4			GO:0010118	stomatal movement	6/298	125/26171	0.00313714	0.0354889	6			GO:0006417	regulation of translation	14/871	115/26171
	GO:0042170	plastid membrane	10/209	261/28995	2.16004e-05	0.000163803	10			GO:0009152	purine ribonucleotide biosynthetic process	13/574	158/26171	4.84044e-05	0.000591831	13												GO:0035383	thioester metabolic process	4/284	39/26171	0.000828111	0.00906653	4			GO:0044272	sulfur compound biosynthetic process	7/298	168/26171	0.0032199	0.0360496	7			GO:0031497	chromatin assembly	9/871	49/26171
	GO:0005786	signal recognition particle, endoplasmic reticulum targeting	3/209	11/28995	5.83709e-05	0.000379411	3			GO:0044262	cellular carbohydrate metabolic process	23/574	416/26171	5.46027e-05	0.000660605	23												GO:0000910	cytokinesis	6/284	102/26171	0.000873028	0.00946078	6			GO:0009695	jasmonic acid biosynthetic process	3/298	27/26171	0.00349169	0.0383028	3			GO:0009119	ribonucleoside metabolic process	10/871	61/26171
	GO:0048500	signal recognition particle	3/209	11/28995	5.83709e-05	0.000379411	3			GO:0006164	purine nucleotide biosynthetic process	13/574	160/26171	5.51433e-05	0.000660605	13												GO:0009733	response to auxin	13/284	429/26171	0.000895632	0.00960768	13			GO:0009831	plant-type cell wall modification involved in multidimensional cell growth	3/298	27/26171	0.00349169	0.0383028	3			GO:0006525	arginine metabolic process	6/871	20/26171
	GO:0042646	plastid nucleoid	4/209	40/28995	0.000195604	0.00118667	4			GO:0016052	carbohydrate catabolic process	17/574	256/26171	5.63866e-05	0.000668745	17												GO:0010089	xylem development	4/284	40/26171	0.00091234	0.00961499	4			GO:0009832	plant-type cell wall biogenesis	7/298	171/26171	0.00354971	0.0385498	7			GO:0009218	pyrimidine ribonucleotide metabolic process	6/871	20/26171
	GO:0000311	plastid large ribosomal subunit	3/209	23/28995	0.000587773	0.00334296	3			GO:0009414	response to water deprivation	21/574	362/26171	5.78137e-05	0.000678882	21												GO:2000762	regulation of phenylpropanoid metabolic process	3/284	18/26171	0.00091442	0.00961499	3			GO:0007167	enzyme linked receptor protein signaling pathway	6/298	130/26171	0.00380554	0.0405179	6			GO:0009220	pyrimidine ribonucleotide biosynthetic process	6/871	20/26171
	GO:0000314	organellar small ribosomal subunit	3/209	31/28995	0.00142989	0.00722889	3			GO:0018198	peptidyl-cysteine modification	5/574	20/26171	5.88534e-05	0.000681374	5												GO:0044282	small molecule catabolic process	8/284	184/26171	0.000940244	0.00978959	8			GO:0007169	transmembrane receptor protein tyrosine kinase signaling pathway	6/298	130/26171	0.00380554	0.0405179	6			GO:0034248	regulation of cellular amide metabolic process	14/871	117/26171
[truncated: 275 more rows]
[truncated: 12 more columns]

## Sheet: Table S7
Table S7. GO term analysis of gene network derived from CM blue.
Term	ID	Description	GeneRatio	BgRatio	p-value	FDR	Count
GO-BP	GO:0015979	photosynthesis	81/268	263/26171	5.09381e-99	4.12599e-96	81
	GO:0019684	photosynthesis, light reaction	50/268	140/26171	3.70252e-64	1.49952e-61	50
[truncated: 266 more rows]
